# Supplementary material for: catena-Poly[[copper(II)-bis­[μ-bis­(pyridin-3-yl)methanone-κ2 N:N′]] bis­(tetra­fluorido­borate)]
Source: Acta Crystallogr Sect E Struct Rep Online. 2011 Nov 30;67(Pt 12):m1888–9. doi: 10.1107/S1600536811050628 (PMC3238772; doi:10.1107/S1600536811050628)
Supplement: Supplementary file 2 [file e-67-m1888-Isup2.hkl]

# 
# h,k,l, Fc-squared, Fo-squared, sigma(Fo-squared) and status flag 
# 
data_I
_shelx_title ' Y in        P-1' 
_shelx_refln_list_code          4 
_shelx_F_calc_maximum      109.38 
_exptl_crystal_F_000       303.00 
_reflns_d_resolution_high  0.7433 
 
loop_ 
 _symmetry_equiv_pos_as_xyz 
 'x, y, z' 
 '-x, -y, -z' 
 
_cell_length_a     7.5542 
_cell_length_b     8.7861 
_cell_length_c    10.3389 
_cell_angle_alpha 101.280 
_cell_angle_beta  109.236 
_cell_angle_gamma 108.869 
 
_shelx_F_squared_multiplier     1.000 
 
loop_ 
 _refln_index_h 
 _refln_index_k 
 _refln_index_l 
 _refln_F_squared_calc 
 _refln_F_squared_meas 
 _refln_F_squared_sigma 
 _refln_observed_status 
   1   0   0      598.48      615.02     17.10 o 
   2   0   0      452.00      510.36     21.07 o 
   3   0   0     3630.81     3891.10    107.07 o 
   4   0   0      115.85      152.67      5.18 o 
   5   0   0      162.54      182.91      6.29 o 
   6   0   0      380.06      392.94     12.47 o 
   7   0   0       70.75       77.99      3.84 o 
   8   0   0        9.47       11.63      2.48 o 
  -8   1   0       11.77       10.10      2.04 o 
  -7   1   0        2.90        1.23      0.98 o 
  -6   1   0      348.65      354.35     11.24 o 
  -5   1   0       42.82       42.14      2.21 o 
  -4   1   0      442.15      422.37     17.58 o 
  -3   1   0       72.13       62.40      3.28 o 
  -2   1   0      214.30      209.51      8.78 o 
  -1   1   0      513.41      683.51     26.78 o 
   0   1   0     2845.72     3118.84     85.51 o 
   1   1   0     4205.57     4819.88    271.73 o 
   2   1   0        9.44       10.54      1.21 o 
   3   1   0      647.98      680.54     19.53 o 
   4   1   0      521.95      516.76     15.31 o 
   5   1   0      394.56      396.47     12.34 o 
   6   1   0      294.94      311.35     14.25 o 
   7   1   0      154.69      152.18      6.21 o 
   8   1   0       35.43       43.18      4.54 o 
  -8   2   0        2.23       -1.25      1.25 o 
  -7   2   0       31.09       31.93      2.20 o 
  -6   2   0       77.45       78.85      4.63 o 
  -5   2   0      386.55      385.85     16.39 o 
  -4   2   0     1594.66     1814.48     71.11 o 
  -3   2   0        9.90       20.69      1.52 o 
  -2   2   0     1018.49     1198.09     46.77 o 
  -1   2   0      118.48      114.43      4.99 o 
   0   2   0      103.44      137.50      4.14 o 
   1   2   0        4.14        0.92      0.22 o 
   2   2   0     1051.97     1151.12     32.31 o 
   3   2   0      111.08      109.81      4.06 o 
   4   2   0      118.12      124.15      4.65 o 
   5   2   0      242.13      238.85      8.12 o 
   6   2   0      110.96      116.00      4.89 o 
   7   2   0       26.69       21.53      2.20 o 
  -9   3   0       45.01       43.96      4.30 o 
  -8   3   0       68.14       64.28      4.75 o 
  -7   3   0       68.01       76.15      3.31 o 
  -6   3   0      316.06      327.47     11.41 o 
  -5   3   0      265.86      262.30     11.48 o 
  -4   3   0      354.58      399.59     16.44 o 
  -3   3   0      253.49      280.49     11.65 o 
  -2   3   0      532.28      602.64     24.05 o 
  -1   3   0       14.46        7.95      0.94 o 
   0   3   0     3960.73     3755.02    124.57 o 
   1   3   0      646.78      828.56     18.98 o 
   2   3   0      165.70      137.67      4.75 o 
   3   3   0     1198.62     1210.01     51.44 o 
   4   3   0        4.41        3.12      0.87 o 
   5   3   0        5.33        8.45      1.29 o 
   6   3   0       98.58       91.97      4.26 o 
   7   3   0        1.50        0.61      1.81 o 
  -9   4   0       36.41       40.78      4.11 o 
  -7   4   0       18.29       19.45      2.32 o 
  -6   4   0      166.76      186.97      6.29 o 
  -5   4   0      342.24      365.96     15.48 o 
  -4   4   0      377.13      369.03     15.39 o 
  -3   4   0      914.50      962.37     38.18 o 
  -2   4   0      602.44      546.43     22.10 o 
  -1   4   0       66.92       70.80      2.60 o 
   0   4   0      581.72      531.37     15.17 o 
   1   4   0      652.62      652.97     15.21 o 
   2   4   0        0.88        0.89      0.66 o 
   3   4   0      327.59      290.25     10.88 o 
   4   4   0      100.58      101.60      5.78 o 
   5   4   0       53.18       47.51      2.79 o 
   6   4   0      155.99      173.66     13.58 o 
  -8   5   0       14.36       17.92      2.55 o 
  -7   5   0        1.21        0.01      1.20 o 
  -6   5   0       10.35       11.96      1.81 o 
  -5   5   0       79.46       92.83      3.67 o 
  -4   5   0      367.69      366.95     11.12 o 
  -3   5   0      461.00      490.29     14.33 o 
  -2   5   0       43.08       47.08      2.09 o 
  -1   5   0     1656.25     1636.30     45.38 o 
   0   5   0       16.68       28.30      2.62 o 
   1   5   0       12.96       14.94      1.14 o 
   2   5   0      468.79      409.13     12.66 o 
   3   5   0       74.55       69.38      3.41 o 
   4   5   0       62.26       67.61      6.01 o 
   5   5   0       74.97       82.80      4.12 o 
   6   5   0       27.05       31.34      4.24 o 
  -9   6   0       48.21       45.28      4.14 o 
  -8   6   0       80.89       86.73      5.88 o 
  -7   6   0      261.41      306.85     14.55 o 
  -6   6   0        1.20        0.15      1.03 o 
  -5   6   0      131.89      129.23      4.85 o 
  -4   6   0      310.35      329.52     10.22 o 
  -3   6   0       24.28       29.04      1.79 o 
  -2   6   0      124.86      104.61      9.41 o 
  -1   6   0       48.78       43.19      2.10 o 
   0   6   0      102.55      104.88      7.75 o 
   1   6   0       43.24       40.48      3.43 o 
   2   6   0       71.61       78.39      5.32 o 
   3   6   0       21.56       28.48      3.46 o 
   4   6   0        2.39        1.59      1.02 o 
   5   6   0       19.40       24.42      2.32 o 
  -9   7   0       55.18       61.92      5.07 o 
  -8   7   0      107.97      105.80      6.92 o 
  -7   7   0      170.04      184.19     10.03 o 
  -6   7   0       79.90       88.26      5.83 o 
  -5   7   0      220.14      222.87      7.95 o 
  -4   7   0      135.99      135.92      5.03 o 
  -3   7   0      145.09      146.85      6.07 o 
  -2   7   0       89.39       79.88      3.50 o 
  -1   7   0      173.31      181.53     14.85 o 
   0   7   0       48.00       44.91      3.65 o 
   1   7   0       60.21       71.51      5.09 o 
   2   7   0       26.76       22.86      3.04 o 
   3   7   0        0.28       -0.46      1.65 o 
   4   7   0       16.72       16.63      3.14 o 
  -9   8   0       61.17       61.45      5.36 o 
  -8   8   0       51.97       68.36      5.49 o 
  -7   8   0      135.91      156.46      9.09 o 
  -6   8   0       45.51       50.77      4.40 o 
  -5   8   0      110.53      119.54      4.80 o 
  -4   8   0      106.35      106.16      4.29 o 
  -3   8   0        3.63        2.71      0.81 o 
  -2   8   0      180.82      166.83      5.93 o 
  -1   8   0       88.45       76.68      5.14 o 
   0   8   0       78.59       78.22      5.40 o 
   1   8   0       46.81       41.83      3.92 o 
   2   8   0       64.62       57.58      4.84 o 
   3   8   0        0.22        0.46      1.83 o 
  -8   9   0       29.99       32.73      4.30 o 
  -7   9   0      117.44      135.96      8.49 o 
  -6   9   0       77.57       75.70      5.53 o 
  -5   9   0       52.01       57.52      4.49 o 
  -4   9   0      197.24      204.08      7.25 o 
  -3   9   0        2.30        2.56      0.95 o 
  -2   9   0       19.85       19.49      1.72 o 
  -1   9   0      103.29      105.68      6.74 o 
   0   9   0       12.57       16.30      2.55 o 
   1   9   0       31.67       33.88      4.06 o 
   2   9   0       48.34       53.20      5.27 o 
  -7  10   0       41.17       46.02      4.83 o 
  -6  10   0       47.69       52.92      4.72 o 
  -5  10   0       40.55       40.43      4.19 o 
  -4  10   0      194.68      205.45      7.51 o 
  -3  10   0       42.40       38.54      2.39 o 
  -2  10   0       52.21       58.97      4.71 o 
  -1  10   0       92.06       90.17      6.43 o 
   0  10   0        3.08        4.33      1.65 o 
  -6  11   0       26.97       26.95      3.66 o 
  -5  11   0       28.50       32.08      3.75 o 
  -4  11   0       13.97       11.55      2.51 o 
  -3  11   0       21.40       25.95      3.36 o 
  -2  11   0       11.62       12.57      2.41 o 
   1 -11   1       19.86       28.75      3.60 o 
   2 -11   1       18.61       24.94      3.24 o 
   4 -11   1       16.15       12.15      2.57 o 
   5 -11   1       54.57       49.18      4.44 o 
   6 -11   1       11.98        9.61      2.67 o 
  -1 -10   1       22.47       20.37      3.06 o 
   0 -10   1       39.01       39.43      3.75 o 
   1 -10   1       30.06       34.34      3.57 o 
   2 -10   1       58.63       60.62      4.61 o 
   3 -10   1      147.90      151.09      5.82 o 
   4 -10   1       60.22       60.02      4.60 o 
   5 -10   1       79.53       81.17      5.81 o 
   6 -10   1       62.87       80.15      6.01 o 
   7 -10   1       16.67       14.64      3.19 o 
  -2  -9   1        4.46        2.80      2.28 o 
  -1  -9   1        0.39        2.18      1.60 o 
   0  -9   1       10.85        8.08      1.85 o 
   1  -9   1       29.57       34.84      3.26 o 
   2  -9   1       13.04       12.29      1.47 o 
   3  -9   1      100.44      101.46      4.22 o 
   4  -9   1      128.46      138.85      7.81 o 
   5  -9   1       28.61       30.21      3.32 o 
   6  -9   1      167.91      152.58      9.01 o 
   7  -9   1       49.95       53.42      4.71 o 
   8  -9   1       14.69       15.92      3.13 o 
  -3  -8   1       13.21       15.11      3.13 o 
  -2  -8   1       25.16       26.07      3.26 o 
  -1  -8   1       60.87       59.64      4.62 o 
   0  -8   1       81.35       76.21      5.17 o 
   1  -8   1        8.79        9.38      1.20 o 
   2  -8   1        0.60       -0.33      0.93 o 
   3  -8   1        8.01        8.67      1.17 o 
   4  -8   1        5.38        4.19      1.28 o 
   5  -8   1       59.94       74.89      5.27 o 
   6  -8   1       62.26       71.54      5.25 o 
   7  -8   1       52.83       61.14      5.14 o 
   8  -8   1       40.21       53.70      4.74 o 
  -4  -7   1       41.83       45.09      4.70 o 
  -3  -7   1       32.42       24.84      3.31 o 
  -2  -7   1        0.57        0.05      1.17 o 
  -1  -7   1      372.13      340.16     15.69 o 
   0  -7   1       90.66       88.39      3.59 o 
   1  -7   1       84.33       81.32      3.39 o 
   2  -7   1      262.37      234.86      7.63 o 
   3  -7   1        9.25       12.31      2.61 o 
   4  -7   1       90.30       87.20      3.54 o 
   5  -7   1      132.77      111.18      6.56 o 
   6  -7   1      154.15      169.35      9.15 o 
   7  -7   1       34.31       42.30      3.98 o 
   9  -7   1        3.70        3.75      2.06 o 
  -5  -6   1      101.36      105.34      7.28 o 
  -4  -6   1       60.58       62.61      5.12 o 
  -3  -6   1        2.80        1.28      1.37 o 
  -2  -6   1       35.38       34.44      3.13 o 
  -1  -6   1       16.15       13.43      1.84 o 
   0  -6   1      519.32      569.24     42.49 o 
   1  -6   1      174.22      185.37     14.81 o 
   2  -6   1      391.84      396.64     11.86 o 
   3  -6   1      107.05       76.82      3.06 o 
   4  -6   1      220.84      243.10      7.73 o 
   5  -6   1      131.67      132.46      7.28 o 
   6  -6   1      126.67      137.81      7.65 o 
   7  -6   1      251.36      289.82     13.84 o 
   8  -6   1        0.67       -0.32      1.46 o 
  -6  -5   1        1.80        4.05      2.13 o 
  -5  -5   1       33.00       37.00      3.79 o 
  -4  -5   1       70.04       66.91      3.35 o 
  -3  -5   1       79.99       74.82      3.39 o 
  -2  -5   1       34.71       33.99      3.03 o 
  -1  -5   1      315.93      266.11     12.91 o 
   0  -5   1       36.33       45.60      2.10 o 
   1  -5   1     1510.76     1629.50     49.89 o 
   2  -5   1      349.04      343.31     10.18 o 
   3  -5   1       60.96       78.34      2.97 o 
   4  -5   1        7.13        0.98      1.16 o 
   5  -5   1        1.05        3.33      1.07 o 
   6  -5   1        5.86        5.17      1.34 o 
   7  -5   1      123.17      119.53      6.78 o 
   8  -5   1       19.03       21.84      2.80 o 
  -7  -4   1       19.92       19.17      3.51 o 
  -6  -4   1       29.75       31.29      3.77 o 
  -5  -4   1      235.96      216.35      7.71 o 
  -4  -4   1      419.19      415.83     13.05 o 
  -3  -4   1      212.86      209.70     11.05 o 
  -2  -4   1       18.37       21.33      1.43 o 
  -1  -4   1      175.95      182.15      5.74 o 
   0  -4   1      968.43      931.82     26.11 o 
   1  -4   1      118.12      117.76      3.87 o 
   2  -4   1     1635.68     1542.41     42.58 o 
   3  -4   1      100.20      117.66      3.96 o 
   4  -4   1      248.77      301.08      9.08 o 
   5  -4   1      660.89      675.97     19.44 o 
   6  -4   1       53.31       68.69      4.33 o 
   7  -4   1        6.68        4.24      1.43 o 
   9  -4   1        1.02       -0.46      1.85 o 
  -7  -3   1       35.61       37.40      4.33 o 
  -6  -3   1       74.16       73.11      4.39 o 
  -5  -3   1      304.98      287.57      9.51 o 
  -4  -3   1     2030.73     1945.62     74.43 o 
  -3  -3   1      405.12      424.13     12.76 o 
  -2  -3   1      512.49      467.42     12.62 o 
  -1  -3   1     1519.13     1675.38     46.19 o 
   0  -3   1       13.94        8.34      0.70 o 
   1  -3   1      857.10      845.78     23.49 o 
   2  -3   1     1611.70     1760.16     48.38 o 
   3  -3   1      383.59      388.86     11.21 o 
   4  -3   1      303.83      321.84      9.56 o 
   5  -3   1      775.03      792.48     22.56 o 
   6  -3   1      163.47      153.46      5.30 o 
   7  -3   1       97.31      106.75      6.45 o 
   8  -3   1        2.71        4.88      1.71 o 
   9  -3   1        7.53       13.47      2.72 o 
  -8  -2   1       26.20       27.14      3.65 o 
  -7  -2   1       20.64       21.10      3.22 o 
  -6  -2   1        2.89        4.45      1.13 o 
  -5  -2   1      124.33      111.64      4.41 o 
  -4  -2   1      964.04      967.43     27.69 o 
  -3  -2   1       37.13       42.74      2.66 o 
  -2  -2   1      945.30     1097.33     36.83 o 
  -1  -2   1     2392.14     2671.02     59.82 o 
   0  -2   1       29.28       42.87      1.62 o 
   1  -2   1    11962.94    12707.87    347.18 o 
   2  -2   1     4528.94     4934.07    134.55 o 
   3  -2   1      189.98      204.51      6.14 o 
   4  -2   1      649.09      663.80     18.82 o 
   5  -2   1      274.22      291.38      8.88 o 
   6  -2   1       81.99       82.58      2.78 o 
   7  -2   1       78.68       81.76      5.50 o 
   8  -2   1       18.35       22.58      3.20 o 
  -8  -1   1       59.51       59.27      5.43 o 
  -7  -1   1        0.46        0.54      1.39 o 
  -6  -1   1       15.68       16.31      1.61 o 
  -5  -1   1      174.90      181.63      6.96 o 
  -4  -1   1       73.14       73.43      2.99 o 
  -3  -1   1      659.86      719.79     20.45 o 
  -2  -1   1       46.86       38.13      1.59 o 
  -1  -1   1     2838.17     3386.46     75.86 o 
   0  -1   1      543.59      540.99     14.96 o 
   1  -1   1     1059.91     1279.84     35.23 o 
   2  -1   1     3086.13     3503.68     95.62 o 
   3  -1   1        1.51        1.57      0.40 o 
   4  -1   1       61.63       59.65      1.97 o 
   5  -1   1      318.54      309.96      7.79 o 
   6  -1   1      455.05      458.36     14.19 o 
   7  -1   1       75.83      103.95      6.68 o 
   8  -1   1       67.71       80.42      5.99 o 
  -8   0   1       25.36       28.24      3.61 o 
  -7   0   1        0.57        0.44      1.09 o 
  -6   0   1        7.75        9.33      1.64 o 
  -5   0   1      175.13      192.34      6.48 o 
  -4   0   1      368.52      381.78     15.28 o 
  -3   0   1     1225.58     1340.18     37.31 o 
  -2   0   1     3407.23     3795.49    147.10 o 
  -1   0   1      353.32      375.68     10.52 o 
   0   0   1     1544.69     1778.73     39.94 o 
   1   0   1      563.05      572.28     12.98 o 
   2   0   1      139.45      167.96      6.11 o 
   3   0   1      376.28      325.37      7.79 o 
   4   0   1        4.48        8.68      0.67 o 
   5   0   1      357.16      386.33     12.02 o 
   6   0   1      499.50      523.12     23.75 o 
   7   0   1      146.50      158.15      8.26 o 
   8   0   1       98.25      127.17      8.14 o 
  -8   1   1       65.21       75.80      4.55 o 
  -7   1   1       98.43       94.01      4.16 o 
  -6   1   1      144.17      154.68      5.61 o 
  -5   1   1      208.03      222.27      7.23 o 
  -4   1   1      200.26      207.27      9.36 o 
  -3   1   1      346.66      348.27     14.42 o 
  -2   1   1      754.66      896.10     35.28 o 
  -1   1   1     1181.34     1394.55     54.29 o 
   0   1   1      123.40      166.54      3.95 o 
   1   1   1     2143.91     2234.99     71.34 o 
   2   1   1     5255.90     5927.96    162.66 o 
   3   1   1       29.58       29.70      1.10 o 
   4   1   1      485.28      502.97     15.07 o 
   5   1   1       85.97       90.37      3.89 o 
   6   1   1       44.02       46.78      2.80 o 
   7   1   1      106.04      114.19      9.35 o 
  -8   2   1       39.91       46.79      3.56 o 
  -7   2   1      174.85      198.39      7.00 o 
  -6   2   1        5.98        5.08      1.28 o 
  -5   2   1      681.99      718.52     29.42 o 
  -4   2   1       71.44       72.79      4.02 o 
  -3   2   1       48.26       51.21      2.83 o 
  -2   2   1     1461.46     1535.59     60.03 o 
  -1   2   1     1300.08     1526.04     59.59 o 
   0   2   1      565.27      626.88     25.05 o 
   1   2   1     1347.99     1447.24     40.36 o 
   2   2   1      708.34      719.12     20.64 o 
   3   2   1      152.44      185.60     14.72 o 
   4   2   1       34.23       32.68      2.06 o 
   5   2   1       10.27       13.02      3.23 o 
   6   2   1        9.81        7.89      1.42 o 
   7   2   1       72.44       88.22      4.46 o 
  -8   3   1      102.99      108.21      6.57 o 
  -7   3   1        1.66        0.24      0.93 o 
  -6   3   1      114.68      117.69      6.23 o 
  -5   3   1      315.08      350.92     15.06 o 
  -4   3   1        4.98        1.93      0.66 o 
  -3   3   1      735.05      765.33     30.56 o 
  -2   3   1     1792.09     1976.92     77.22 o 
  -1   3   1      166.12      186.96      8.22 o 
   0   3   1      893.82      926.85     37.02 o 
   1   3   1      937.44     1004.70     22.94 o 
   2   3   1       36.35       28.80      1.73 o 
   3   3   1      404.76      338.16     10.67 o 
   4   3   1        3.44        1.62      1.21 o 
   5   3   1        4.25        4.83      1.03 o 
   6   3   1       40.66       45.52      2.96 o 
   7   3   1       19.52       15.78      2.12 o 
  -9   4   1       60.94       83.39      5.78 o 
  -8   4   1       90.03      100.58      5.87 o 
  -7   4   1        2.21        2.41      1.17 o 
  -6   4   1      460.33      486.34     20.54 o 
  -5   4   1      242.12      255.57     11.42 o 
  -4   4   1      191.62      231.34     10.33 o 
  -3   4   1      770.16      738.22     29.79 o 
  -2   4   1      196.16      171.82      7.88 o 
  -1   4   1       34.88       38.93      2.66 o 
   0   4   1        2.64        0.74      0.38 o 
   1   4   1      300.87      266.62     10.17 o 
   2   4   1      121.14      121.71      5.53 o 
   3   4   1      349.61      307.26     10.01 o 
   4   4   1      118.69      120.91      7.01 o 
   5   4   1       26.52       22.43      2.09 o 
   6   4   1       35.92       44.11      3.98 o 
  -9   5   1       68.74       75.59      5.12 o 
  -8   5   1       38.46       43.73      3.60 o 
  -7   5   1       13.52       12.13      1.95 o 
  -6   5   1      202.74      212.23     10.06 o 
  -5   5   1      223.26      214.17     10.00 o 
  -4   5   1      109.50       99.13      5.39 o 
  -3   5   1      864.32      864.53     34.91 o 
  -2   5   1      320.87      282.43     12.45 o 
  -1   5   1       23.35       36.35      5.07 o 
   0   5   1       34.28       24.22      1.48 o 
   1   5   1        2.64        3.48      1.17 o 
   2   5   1        8.06        9.52      1.31 o 
   3   5   1       25.72       32.63      2.33 o 
   4   5   1       32.27       30.83      2.32 o 
   5   5   1       14.19       17.81      6.25 o 
  -9   6   1       74.01       82.69      5.78 o 
  -8   6   1      247.60      252.83     12.54 o 
  -7   6   1       23.18       29.90      3.26 o 
  -6   6   1      215.05      223.75     10.67 o 
  -5   6   1      159.95      156.87      7.98 o 
  -4   6   1      143.80      142.42      7.29 o 
  -3   6   1      166.35      159.17      7.81 o 
  -2   6   1      700.30      733.89     29.58 o 
  -1   6   1      154.28      130.44      4.64 o 
   0   6   1        2.47        2.12      1.15 o 
   1   6   1      391.53      378.48     17.30 o 
   2   6   1       37.51       34.59      3.60 o 
   3   6   1       15.42       17.76      1.84 o 
   4   6   1       21.06       24.54      5.48 o 
  -9   7   1       28.26       41.03      4.47 o 
  -8   7   1      220.35      235.40     12.14 o 
  -7   7   1       85.67       80.59      5.67 o 
  -6   7   1      207.14      237.30     10.88 o 
  -5   7   1      487.36      524.85     15.96 o 
  -4   7   1        1.10        1.55      0.70 o 
  -3   7   1      712.75      726.10     21.17 o 
  -2   7   1      179.23      175.64      6.11 o 
  -1   7   1      110.05      118.80      4.45 o 
   0   7   1      348.61      272.41     13.28 o 
   1   7   1       70.41       72.48      5.28 o 
   2   7   1       60.86       53.43      4.57 o 
   3   7   1       28.43       26.36      3.33 o 
  -9   8   1       29.22       34.90      4.08 o 
  -8   8   1        7.80       10.47      2.46 o 
  -7   8   1       29.32       34.84      3.78 o 
  -6   8   1       68.36       71.66      3.51 o 
  -5   8   1       45.90       51.55      2.82 o 
  -4   8   1       37.30       32.52      2.14 o 
  -3   8   1      152.37      164.71      7.83 o 
  -2   8   1      164.20      158.82      5.79 o 
  -1   8   1      102.29       83.74      5.53 o 
   0   8   1      240.16      234.01     12.11 o 
   1   8   1       81.59       66.72      5.21 o 
   2   8   1       14.97       16.34      2.72 o 
   3   8   1        7.81       11.18      2.83 o 
  -8   9   1        5.18        1.98      2.07 o 
  -7   9   1       16.62       27.20      3.57 o 
  -6   9   1       36.41       34.26      3.73 o 
  -5   9   1       63.77       60.14      6.42 o 
  -4   9   1       12.54       17.68      1.68 o 
  -3   9   1       12.99       11.18      1.30 o 
  -2   9   1       19.21       23.23      3.04 o 
   0   9   1       36.34       37.33      4.08 o 
   1   9   1       33.61       31.26      3.89 o 
  -7  10   1       48.35       47.49      4.77 o 
  -6  10   1       51.91       62.19      5.13 o 
  -5  10   1      111.78      111.54      5.72 o 
  -4  10   1       93.00       92.77      4.30 o 
  -3  10   1        7.15        8.82      2.08 o 
  -2  10   1        1.27        0.26      1.54 o 
  -1  10   1        1.80        3.75      1.75 o 
   0  10   1        7.44        8.46      2.16 o 
  -6  11   1       17.53       10.00      2.74 o 
  -5  11   1       10.65       19.08      2.73 o 
  -4  11   1       51.86       47.86      4.51 o 
  -3  11   1        8.71        7.60      2.12 o 
  -2  11   1       12.75       20.09      3.05 o 
   1 -11   2        7.57        9.89      2.25 o 
   3 -11   2       12.31        6.50      2.13 o 
   4 -11   2       20.91       17.65      2.95 o 
   5 -11   2       12.99       11.99      2.68 o 
   6 -11   2       13.81       15.91      3.36 o 
  -1 -10   2        1.65        0.52      1.60 o 
   0 -10   2       38.49       38.22      3.65 o 
   1 -10   2       34.53       44.33      3.83 o 
   2 -10   2       45.92       43.46      2.63 o 
   3 -10   2       26.94       31.86      3.46 o 
   4 -10   2        3.91        5.32      1.91 o 
   5 -10   2       20.58       24.11      3.34 o 
   6 -10   2       22.08       21.39      3.42 o 
   7 -10   2       14.41       17.71      3.42 o 
  -3  -9   2       16.17       19.58      3.24 o 
  -2  -9   2       25.09       28.79      3.60 o 
  -1  -9   2        0.68        4.44      1.66 o 
   0  -9   2       27.79       28.94      3.13 o 
   1  -9   2       44.59       39.85      2.30 o 
   2  -9   2       33.71       47.02      3.59 o 
   3  -9   2      105.96      107.42      6.43 o 
   4  -9   2       25.00       22.75      2.80 o 
   5  -9   2       51.48       59.82      4.83 o 
   6  -9   2      119.48      108.66      7.30 o 
   7  -9   2       26.83       29.31      3.68 o 
   8  -9   2        2.23        2.57      2.18 o 
  -4  -8   2       24.73       27.51      3.80 o 
  -3  -8   2       85.85       89.69      6.50 o 
  -2  -8   2       40.45       40.73      3.87 o 
  -1  -8   2        6.73        4.74      1.61 o 
   0  -8   2       31.67       34.44      3.08 o 
   1  -8   2        6.19        4.31      1.61 o 
   2  -8   2        5.17        5.33      0.95 o 
   3  -8   2      153.61      184.09      6.39 o 
   4  -8   2        2.11        1.48      1.21 o 
   5  -8   2      111.14      123.59      7.40 o 
   6  -8   2      162.37      172.48      9.69 o 
   7  -8   2       41.08       38.69      4.14 o 
   8  -8   2       17.55       13.86      3.13 o 
  -5  -7   2       15.68        9.27      2.64 o 
  -4  -7   2        2.31        2.39      1.83 o 
  -3  -7   2       78.16       65.31      5.09 o 
  -2  -7   2       28.70       28.96      3.17 o 
  -1  -7   2       40.21       31.21      2.90 o 
   0  -7   2       44.92       47.66      2.39 o 
   1  -7   2      466.01      500.10     14.92 o 
   2  -7   2      151.16      141.79      5.02 o 
   3  -7   2       21.58       21.75      1.57 o 
   4  -7   2       69.18       89.25      5.55 o 
   5  -7   2        0.65        0.06      0.97 o 
   6  -7   2       45.78       50.41      4.30 o 
   7  -7   2       33.62       45.46      4.14 o 
   8  -7   2       37.78       38.51      4.24 o 
  -6  -6   2        8.09        7.01      2.64 o 
  -5  -6   2       55.68       45.78      4.44 o 
  -4  -6   2       32.29       30.67      3.50 o 
  -3  -6   2       42.61       44.96      3.92 o 
  -2  -6   2      427.00      391.95     17.62 o 
  -1  -6   2       35.51       37.61      2.02 o 
   0  -6   2      139.74      132.70      4.65 o 
   1  -6   2     1287.45     1340.85     37.54 o 
   2  -6   2      126.93      144.78      5.67 o 
   3  -6   2       80.13       64.95      4.70 o 
   4  -6   2       44.42       44.44      3.38 o 
   5  -6   2        6.06       -0.19      0.83 o 
   6  -6   2      111.87       86.14      5.57 o 
   7  -6   2      122.14      134.22      7.71 o 
   8  -6   2       59.54       68.17      5.00 o 
  -6  -5   2       12.11       17.30      2.96 o 
  -5  -5   2       59.33       60.74      4.93 o 
  -4  -5   2       46.33       45.97      2.52 o 
  -3  -5   2      958.60      947.07     39.23 o 
  -2  -5   2      182.58      176.10      8.02 o 
  -1  -5   2      254.07      258.80      8.40 o 
   0  -5   2      539.41      601.24     17.28 o 
   1  -5   2      179.08      180.24     10.74 o 
   2  -5   2      286.84      270.37      8.18 o 
   3  -5   2       47.42       58.18      2.34 o 
   4  -5   2       44.05       33.57      1.69 o 
   5  -5   2        2.76        3.11      1.24 o 
   6  -5   2      209.05      257.84     12.06 o 
   7  -5   2      126.85      112.38      6.46 o 
   9  -5   2       21.72       26.58      3.36 o 
  -7  -4   2       28.89       30.64      4.07 o 
  -6  -4   2       84.38       79.21      5.90 o 
  -5  -4   2      179.06      180.77      6.54 o 
  -4  -4   2       41.44       49.04      2.57 o 
  -3  -4   2      711.63      692.97     20.20 o 
  -2  -4   2      339.91      295.68     15.84 o 
  -1  -4   2      307.35      358.90     10.75 o 
   0  -4   2     1213.42     1303.20     36.15 o 
   1  -4   2     1132.57     1051.13     83.08 o 
   2  -4   2     1387.34     1400.25     88.84 o 
   3  -4   2     2026.00     2054.74     56.52 o 
   4  -4   2      437.62      466.12     13.50 o 
   5  -4   2       24.58       16.56      1.94 o 
   6  -4   2        1.55        1.95      1.09 o 
   7  -4   2       51.46       61.13      4.03 o 
   8  -4   2       31.75       24.98      3.01 o 
  -7  -3   2       70.66       59.00      5.13 o 
  -6  -3   2       52.46       65.92      5.07 o 
  -5  -3   2       89.10       79.97      3.48 o 
  -4  -3   2      313.89      278.52      8.98 o 
  -3  -3   2      296.42      310.27      7.58 o 
  -2  -3   2      460.38      499.15     11.68 o 
  -1  -3   2      211.03      172.88      5.37 o 
   0  -3   2        7.69        8.72      0.71 o 
   1  -3   2     2878.78     3123.83    111.40 o 
   2  -3   2     5891.89     6335.72    172.89 o 
   3  -3   2      592.69      648.36     18.22 o 
   4  -3   2     1454.84     1489.05     41.20 o 
   5  -3   2      272.28      286.70     12.48 o 
   6  -3   2        9.47       13.80      1.79 o 
   7  -3   2      241.46      247.14     12.24 o 
   8  -3   2       88.20       92.70      6.37 o 
  -8  -2   2        8.18        3.93      2.16 o 
  -7  -2   2       20.88       25.50      3.24 o 
  -6  -2   2       49.38       51.40      2.73 o 
  -5  -2   2       11.35        7.79      1.03 o 
  -4  -2   2      415.96      401.95     12.06 o 
  -3  -2   2      335.20      336.18      8.04 o 
  -2  -2   2     1902.18     2011.22     45.22 o 
  -1  -2   2      903.30     1005.20     27.85 o 
   0  -2   2      159.12      138.01      4.18 o 
   1  -2   2      391.94      416.81     16.77 o 
   2  -2   2      194.13      187.27      5.51 o 
   3  -2   2      706.44      801.17     22.36 o 
   4  -2   2      284.63      272.56     10.21 o 
   5  -2   2      124.11      110.74      3.51 o 
   6  -2   2       94.25       98.41      5.99 o 
   7  -2   2      202.47      212.95     11.21 o 
   8  -2   2      139.88      151.76      9.11 o 
  -8  -1   2        3.89        5.13      1.97 o 
  -7  -1   2       32.48       36.90      3.48 o 
  -6  -1   2       93.95      102.01      4.17 o 
  -5  -1   2        2.54        3.37      0.80 o 
  -4  -1   2       81.54       88.25      3.60 o 
  -3  -1   2     2784.60     2790.43     62.57 o 
  -2  -1   2      307.20      342.84     14.84 o 
  -1  -1   2      887.33     1041.46     81.79 o 
   0  -1   2      651.98      753.43     20.83 o 
   1  -1   2      819.78      972.14     26.82 o 
   2  -1   2       17.28       22.95      1.06 o 
   3  -1   2     1998.96     2155.77     48.53 o 
   4  -1   2      229.30      242.86      8.60 o 
   5  -1   2      136.34      143.79      5.28 o 
   6  -1   2       64.79       68.51      4.90 o 
   7  -1   2       39.01       42.19      4.10 o 
   8  -1   2       34.41       37.50      4.30 o 
  -9   0   2       48.16       44.78      4.93 o 
  -8   0   2       69.13       69.15      5.45 o 
  -7   0   2       77.82       76.59      5.48 o 
  -6   0   2      562.49      555.40     16.67 o 
  -5   0   2       23.75       20.89      1.48 o 
  -4   0   2      903.06      918.08     25.94 o 
  -3   0   2     1270.60     1321.67     36.61 o 
  -2   0   2      319.59      404.93     16.48 o 
  -1   0   2     2937.12     3326.29     91.82 o 
   0   0   2      359.25      401.52      9.24 o 
   1   0   2      739.64      749.55     20.79 o 
   2   0   2      258.06      257.54      6.23 o 
   3   0   2      405.26      433.15     10.28 o 
   4   0   2      326.43      319.19      9.98 o 
   5   0   2      240.57      236.94      8.02 o 
   6   0   2       15.95       19.47      1.89 o 
   7   0   2       22.19       28.87      3.70 o 
   8   0   2       89.76      111.75      7.74 o 
  -9   1   2       12.57       11.36      2.80 o 
  -8   1   2       87.34       80.39      5.71 o 
  -7   1   2      418.81      445.50     19.66 o 
  -6   1   2        0.89        0.25      0.65 o 
  -5   1   2       56.52      102.89      5.62 o 
  -4   1   2      206.04      186.36      8.55 o 
  -3   1   2      444.63      424.62     17.50 o 
  -2   1   2       25.38       43.29      1.66 o 
  -1   1   2    10399.21    10794.03    241.66 o 
   0   1   2     1857.48     1950.71     43.81 o 
   1   1   2       26.69       30.00      1.05 o 
   2   1   2     2479.40     2608.74     76.64 o 
   3   1   2       35.73       34.35      1.94 o 
   4   1   2      121.21      131.53     10.10 o 
   5   1   2      114.78      103.15      4.36 o 
   6   1   2       37.57       38.88      2.67 o 
   7   1   2       56.88       59.10      5.14 o 
  -9   2   2       13.49       16.47      2.97 o 
  -8   2   2        2.96        0.80      1.47 o 
  -7   2   2      479.06      549.65     16.70 o 
  -6   2   2       67.36       74.96      4.79 o 
  -5   2   2       62.60       76.71      4.48 o 
  -4   2   2      521.67      479.34     19.84 o 
  -3   2   2        3.96        2.95      0.70 o 
  -2   2   2      398.81      551.78     22.24 o 
  -1   2   2      267.64      293.12     12.31 o 
   0   2   2       87.78       92.51      3.22 o 
   1   2   2       69.35       51.93      2.26 o 
   2   2   2        1.54        0.51      0.51 o 
   3   2   2      293.65      285.30      9.15 o 
   4   2   2       84.53       79.61      3.61 o 
   5   2   2        3.27        4.03      1.44 o 
   6   2   2       51.17       51.47      3.56 o 
   7   2   2       28.46       33.46      4.10 o 
  -8   3   2       72.25       86.50      5.57 o 
  -7   3   2      128.73      112.84      6.38 o 
  -6   3   2      549.51      555.83     23.45 o 
  -5   3   2      408.19      437.71     18.42 o 
  -4   3   2       50.48       61.22      3.61 o 
  -3   3   2     1516.45     1454.72     57.34 o 
  -2   3   2       25.39       26.25      2.11 o 
  -1   3   2       35.47       25.71      2.00 o 
   0   3   2      673.43      619.14     17.90 o 
   1   3   2       64.13       87.89      3.41 o 
   2   3   2       75.21       76.41      3.30 o 
   3   3   2       49.18       49.54      2.62 o 
   4   3   2        0.90        0.39      0.86 o 
   5   3   2        0.80        0.42      1.73 o 
   6   3   2        3.25        4.00      1.71 o 
  -8   4   2       79.77       75.44      4.77 o 
  -7   4   2      524.86      551.50     23.37 o 
  -6   4   2      227.58      242.01     11.23 o 
  -5   4   2      520.79      559.24     23.33 o 
  -4   4   2     1567.39     1905.06     75.07 o 
  -3   4   2      459.85      398.91     16.93 o 
  -2   4   2       64.06       47.38      3.17 o 
  -1   4   2     1243.59     1363.60     54.23 o 
   0   4   2      354.80      325.19     10.05 o 
   1   4   2       16.86       21.15      3.14 o 
   2   4   2      691.93      658.12     19.60 o 
   3   4   2       46.24       49.77      4.97 o 
   4   4   2        4.62        6.38      1.26 o 
   5   4   2       30.35       35.73      4.06 o 
   6   4   2        0.24       -1.74      2.16 o 
  -9   5   2       38.09       37.86      3.42 o 
  -8   5   2        1.03        1.14      1.33 o 
  -7   5   2      380.53      393.18     17.48 o 
  -6   5   2      115.84      123.21      6.73 o 
  -5   5   2      248.77      255.63     11.79 o 
  -4   5   2     2406.40     2521.79     99.11 o 
  -3   5   2      119.54      119.66      6.33 o 
  -2   5   2      294.75      283.87     12.73 o 
  -1   5   2      218.90      182.46      8.94 o 
   0   5   2      170.44      173.46      5.69 o 
   1   5   2       52.02       44.68      2.49 o 
   2   5   2      170.12      169.47      6.38 o 
   3   5   2      236.54      228.42      8.24 o 
   4   5   2       37.29       41.13      2.90 o 
   5   5   2       56.70       52.65      3.37 o 
  -9   6   2       45.80       47.14      4.10 o 
  -7   6   2        1.32       -0.17      1.23 o 
  -6   6   2       67.86       77.52      5.04 o 
  -5   6   2       35.25       37.90      3.29 o 
  -4   6   2      214.56      187.47      9.28 o 
  -3   6   2      303.49      264.44     12.24 o 
  -2   6   2      137.93      126.08      6.83 o 
  -1   6   2      248.68      236.52     10.26 o 
   0   6   2       44.77       37.78      3.38 o 
   1   6   2      175.72      156.64      8.76 o 
   2   6   2       19.14       16.54      1.78 o 
   3   6   2       47.14       39.20      2.71 o 
   4   6   2       20.35       24.39      3.76 o 
  -9   7   2       71.00       71.64      5.35 o 
  -7   7   2        5.48        3.94      1.72 o 
  -6   7   2        0.61        1.14      1.25 o 
  -5   7   2      198.81      201.62     10.16 o 
  -4   7   2       60.42       54.14      4.02 o 
  -3   7   2       95.44       94.67      5.73 o 
  -2   7   2      442.25      424.74     13.02 o 
  -1   7   2       46.24       36.58      3.40 o 
   0   7   2      141.82      129.68      7.67 o 
   1   7   2       69.51       62.61      5.02 o 
   2   7   2       21.54       22.81      3.24 o 
   3   7   2       18.31       21.20      3.01 o 
  -9   8   2       12.46       11.34      2.23 o 
  -8   8   2       74.58       83.90      6.06 o 
  -7   8   2       14.10       14.82      2.57 o 
  -6   8   2       35.42       34.33      3.33 o 
  -5   8   2       54.66       65.38      4.74 o 
  -4   8   2      326.19      337.52     10.96 o 
  -3   8   2      137.91      138.24      5.28 o 
  -2   8   2       60.84       64.13      4.86 o 
  -1   8   2      154.96      135.88      8.07 o 
   0   8   2        0.51        1.03      1.49 o 
   1   8   2       34.43       28.06      3.63 o 
   2   8   2       13.10        9.77      2.57 o 
  -8   9   2       67.82       66.65      5.48 o 
  -7   9   2       20.50       19.48      2.81 o 
  -6   9   2        4.57        6.87      1.33 o 
  -5   9   2       55.07       51.26      2.97 o 
  -4   9   2        3.39        4.70      1.08 o 
  -3   9   2       31.42       34.59      2.28 o 
  -1   9   2        9.29        8.95      2.18 o 
   0   9   2       16.21       14.71      2.82 o 
   1   9   2       57.75       51.47      4.95 o 
  -7  10   2       13.98       12.02      2.68 o 
  -6  10   2        0.73        0.22      1.60 o 
  -5  10   2       55.11       65.42      4.01 o 
  -4  10   2        2.83        3.11      1.91 o 
  -3  10   2        2.12        1.39      1.68 o 
  -2  10   2       29.59       28.24      3.46 o 
  -1  10   2        0.19        0.22      1.76 o 
  -5  11   2       22.32       24.88      2.87 o 
  -4  11   2       32.67       45.24      4.81 o 
   0 -11   3        0.24       -1.66      1.66 o 
   3 -11   3       14.02       20.37      2.91 o 
   4 -11   3        6.93        5.69      2.11 o 
   5 -11   3        0.25        0.18      1.57 o 
   6 -11   3        2.28        4.83      2.59 o 
  -2 -10   3       26.59       26.67      3.55 o 
  -1 -10   3       11.57       12.34      2.45 o 
   0 -10   3        4.28        4.35      1.70 o 
   1 -10   3        7.93       12.43      2.13 o 
   2 -10   3       23.74       21.65      2.64 o 
   3 -10   3       16.62       10.61      2.25 o 
   4 -10   3       61.71       74.94      5.63 o 
   5 -10   3        1.29        0.32      1.62 o 
   6 -10   3        7.81        6.31      2.31 o 
   7 -10   3       46.79       54.90      5.32 o 
  -3  -9   3       33.24       46.72      4.65 o 
  -2  -9   3       15.11       14.40      2.59 o 
  -1  -9   3       12.44       15.41      2.68 o 
   0  -9   3       10.52       14.25      2.20 o 
   1  -9   3        0.41        0.53      0.75 o 
   2  -9   3      249.77      277.96     13.08 o 
   3  -9   3      113.11      119.85      7.03 o 
   4  -9   3       85.35       63.61      4.85 o 
   5  -9   3       64.79       74.83      5.72 o 
   6  -9   3        0.52        0.96      1.71 o 
   7  -9   3       14.67       10.42      2.55 o 
  -4  -8   3       31.42       37.67      4.20 o 
  -3  -8   3       34.17       32.17      3.83 o 
  -2  -8   3       10.39        9.14      2.09 o 
  -1  -8   3       23.74       25.99      2.88 o 
   0  -8   3       14.20       15.67      1.57 o 
   1  -8   3        6.63        4.09      1.23 o 
   2  -8   3       67.56       58.70      4.05 o 
   3  -8   3      333.57      379.66     17.07 o 
   4  -8   3       25.77       27.84      3.11 o 
   5  -8   3       22.85       13.76      2.40 o 
   6  -8   3        3.39        6.79      2.23 o 
   7  -8   3        1.08        3.61      1.81 o 
   8  -8   3        7.05        7.00      2.72 o 
  -5  -7   3        0.47       -1.16      1.66 o 
  -4  -7   3       30.96       37.30      4.10 o 
  -3  -7   3      187.19      175.09      9.73 o 
  -2  -7   3      356.32      363.87     16.80 o 
  -1  -7   3      363.34      352.52     11.02 o 
   0  -7   3      286.49      295.30      9.37 o 
   1  -7   3       14.80       19.21      4.48 o 
   2  -7   3       34.37       34.55      1.96 o 
   3  -7   3       45.05       31.86      2.95 o 
   4  -7   3       85.89      127.24      7.16 o 
   5  -7   3        0.59       -0.97      0.97 o 
   6  -7   3        2.49        0.89      1.37 o 
   7  -7   3      106.68      132.54      8.09 o 
   8  -7   3        4.27        3.24      2.06 o 
  -6  -6   3       25.50       31.79      4.24 o 
  -5  -6   3       21.79       18.78      3.40 o 
  -4  -6   3      104.76       89.05      6.11 o 
  -3  -6   3       83.93      100.50      6.33 o 
  -2  -6   3      855.78      800.83     33.36 o 
  -1  -6   3      499.47      507.84     15.08 o 
   0  -6   3      183.52      151.31      5.21 o 
   1  -6   3      641.52      602.57     28.50 o 
   2  -6   3       39.68       51.00      2.30 o 
   3  -6   3      779.22      759.20     31.22 o 
   4  -6   3      413.31      378.27     16.74 o 
   5  -6   3      158.73      181.24      9.24 o 
   6  -6   3      118.36      112.79      6.71 o 
   7  -6   3       78.32       76.13      5.32 o 
  -6  -5   3       45.20       46.57      4.75 o 
  -5  -5   3       55.09       58.90      4.80 o 
  -4  -5   3        7.29        9.96      2.18 o 
  -3  -5   3      142.50      155.38      8.28 o 
  -2  -5   3       67.26       72.03      3.07 o 
  -1  -5   3      347.56      341.81     10.36 o 
   0  -5   3      508.13      568.67     16.42 o 
   1  -5   3       16.34       12.54      0.99 o 
   2  -5   3      386.46      369.36     27.90 o 
   3  -5   3     1795.86     1851.19     72.76 o 
   4  -5   3      336.92      332.12     14.67 o 
   5  -5   3      163.75      142.48      7.44 o 
   6  -5   3      378.26      411.21     18.11 o 
   7  -5   3       12.75       12.43      2.08 o 
   8  -5   3       70.59       63.77      5.05 o 
  -7  -4   3       34.88       42.09      4.86 o 
  -6  -4   3       42.30       54.61      4.90 o 
  -5  -4   3        8.08        8.54      1.93 o 
  -4  -4   3        3.76        1.19      1.42 o 
  -3  -4   3        1.65        0.91      0.68 o 
  -2  -4   3        3.95        1.61      0.60 o 
  -1  -4   3     1107.33     1138.19     52.32 o 
   0  -4   3      263.77      257.45      7.76 o 
   1  -4   3      604.12      683.79     19.26 o 
   2  -4   3      302.45      257.38      9.83 o 
   3  -4   3      305.12      299.81      8.76 o 
   4  -4   3      191.37      243.72     11.07 o 
   5  -4   3       17.17       19.35      2.20 o 
   6  -4   3       35.13       30.25      2.74 o 
   7  -4   3       39.52       44.19      3.79 o 
   8  -4   3       29.36       26.86      3.33 o 
  -8  -3   3       69.53       79.58      6.57 o 
  -7  -3   3       40.85       41.77      4.76 o 
  -6  -3   3       42.64       43.29      4.01 o 
  -5  -3   3      428.37      400.25     18.13 o 
  -4  -3   3       22.51       17.66      1.01 o 
  -3  -3   3       55.32       68.15      3.68 o 
  -2  -3   3      978.44      924.48     36.23 o 
  -1  -3   3      651.92      642.96     18.21 o 
   0  -3   3      196.50      172.72      6.19 o 
   1  -3   3      483.57      431.27     12.21 o 
   2  -3   3      681.71      735.47     29.39 o 
   3  -3   3      145.28      123.46      3.87 o 
   4  -3   3      702.52      661.59     26.81 o 
   5  -3   3       60.76       63.62      3.91 o 
   6  -3   3       19.67       15.43      2.27 o 
   8  -3   3       11.16       10.22      2.69 o 
  -8  -2   3       26.34       21.60      3.47 o 
  -7  -2   3       39.64       45.18      4.23 o 
  -6  -2   3        1.21        2.34      1.57 o 
  -5  -2   3     1085.06     1067.27     30.47 o 
  -4  -2   3      437.39      462.91     11.03 o 
  -3  -2   3       34.25       19.63      0.91 o 
  -2  -2   3     2784.63     3012.60     86.02 o 
  -1  -2   3      759.82      715.05     64.82 o 
   0  -2   3      209.80      220.43      6.79 o 
   1  -2   3      560.13      531.33     21.36 o 
   2  -2   3      188.86      160.80      7.08 o 
   3  -2   3      660.09      694.32     19.49 o 
   4  -2   3     1076.68     1069.34     24.56 o 
   5  -2   3      156.98      145.47      5.13 o 
   6  -2   3      252.65      237.28     11.88 o 
   7  -2   3       27.71       38.88      4.23 o 
   8  -2   3        2.98        1.91      2.02 o 
  -9  -1   3       13.78        9.27      2.74 o 
  -8  -1   3       19.38       17.32      2.87 o 
  -7  -1   3       13.92       13.30      2.23 o 
  -6  -1   3       34.46       39.42      3.42 o 
  -5  -1   3      151.65      144.92      5.41 o 
  -4  -1   3        8.28       16.18      0.90 o 
  -3  -1   3       27.70       18.22      0.80 o 
  -2  -1   3      455.78      450.57     21.76 o 
  -1  -1   3       22.30       26.27      1.88 o 
   0  -1   3     1307.49     1408.08     38.88 o 
   1  -1   3       22.40       29.25      2.66 o 
   2  -1   3      534.11      543.56     12.63 o 
   3  -1   3      803.72      817.72     18.88 o 
   4  -1   3      147.28      153.55      4.20 o 
   5  -1   3      235.48      250.43     12.19 o 
   6  -1   3       42.35       52.55      4.52 o 
   7  -1   3       11.70       16.63      2.99 o 
  -9   0   3       68.90       73.44      5.85 o 
  -8   0   3      117.42      117.62      7.49 o 
  -7   0   3        8.09       14.67      2.43 o 
  -6   0   3      181.12      152.24      5.42 o 
  -5   0   3      165.57      173.75      5.78 o 
  -4   0   3       10.31        8.12      1.33 o 
  -3   0   3       32.19       18.91      1.54 o 
  -2   0   3      588.84      664.93     18.77 o 
  -1   0   3      163.42      159.48      3.92 o 
   0   0   3      286.61      333.53      9.05 o 
   1   0   3       43.35       34.65      1.25 o 
   2   0   3       57.40       42.44      1.86 o 
   3   0   3        2.19        1.05      0.44 o 
   4   0   3      125.73      118.09      4.53 o 
   5   0   3      231.63      222.66     12.66 o 
   6   0   3       11.50       12.23      2.50 o 
   7   0   3       18.34       27.11      3.61 o 
  -9   1   3       70.20       68.84      5.77 o 
  -8   1   3      178.63      174.87      9.70 o 
  -7   1   3      224.41      218.00     10.95 o 
  -6   1   3        0.87        0.82      0.74 o 
  -5   1   3      853.82      809.27     33.11 o 
  -4   1   3     1018.56     1120.28     44.77 o 
  -3   1   3      149.72      158.88      5.08 o 
  -2   1   3     7851.59     8114.20    291.71 o 
  -1   1   3     1128.77     1206.78     27.28 o 
   0   1   3       23.58       29.97      1.43 o 
   1   1   3     1061.65     1113.13     25.37 o 
   2   1   3        1.13        9.43      1.35 o 
   3   1   3       20.21       27.35      1.80 o 
   4   1   3       79.89       83.00      4.42 o 
   5   1   3       98.41       90.58      4.10 o 
   6   1   3       18.64       21.10      3.10 o 
   7   1   3       31.15       38.53      4.46 o 
  -9   2   3       72.40       89.39      6.32 o 
  -8   2   3      273.51      289.96     14.26 o 
  -7   2   3      109.66      103.51      6.31 o 
  -6   2   3      563.58      597.64     25.29 o 
  -5   2   3      104.66       99.08      5.45 o 
  -4   2   3      268.09      250.03      7.83 o 
  -3   2   3      385.18      354.78     14.87 o 
  -2   2   3      354.13      394.36     16.36 o 
  -1   2   3     2195.62     2318.40     52.08 o 
   0   2   3      180.47      193.23      5.43 o 
   1   2   3      829.79      827.99     19.12 o 
   2   2   3      142.61      136.00      4.96 o 
   3   2   3       63.14       51.29      3.71 o 
   4   2   3        7.26       11.86      1.42 o 
   5   2   3       13.43       15.47      1.83 o 
   6   2   3       22.97       22.75      3.23 o 
  -9   3   3       40.00       40.85      3.84 o 
  -8   3   3      181.45      186.89      9.89 o 
  -7   3   3       16.61       25.87      2.78 o 
  -6   3   3      756.78      728.81     30.11 o 
  -5   3   3      737.62      811.37     33.06 o 
  -4   3   3        1.48        2.85      0.98 o 
  -3   3   3     2186.00     2398.30     93.90 o 
  -2   3   3      588.19      557.09     22.99 o 
  -1   3   3        1.47        0.41      0.58 o 
   0   3   3      882.67      894.26     49.64 o 
   1   3   3      199.43      192.62     11.23 o 
   2   3   3       73.82       63.12      4.28 o 
   3   3   3      133.27      130.13      8.13 o 
   4   3   3        8.81        7.85      1.39 o 
   5   3   3       14.86       14.44      1.83 o 
   6   3   3       27.57       37.48      4.28 o 
  -9   4   3       86.85       79.46      5.20 o 
  -8   4   3       51.23       38.92      3.33 o 
  -7   4   3      180.63      216.66     10.61 o 
  -6   4   3      293.81      331.36     14.88 o 
  -5   4   3      330.12      320.76     14.35 o 
  -4   4   3      407.91      400.72     17.30 o 
  -3   4   3      525.56      557.30     23.30 o 
  -2   4   3      232.80      201.00      9.47 o 
  -1   4   3      665.81      621.39     25.86 o 
   0   4   3       87.67       96.75      3.91 o 
   1   4   3      361.18      324.12     10.38 o 
   2   4   3      557.76      493.87     15.30 o 
   3   4   3       34.41       27.31      2.14 o 
   4   4   3       74.16       66.92      3.57 o 
   5   4   3       26.23       25.22      2.43 o 
  -8   5   3       33.05       38.45      3.48 o 
  -7   5   3      230.26      248.86     12.06 o 
  -6   5   3      190.35      207.37     10.35 o 
  -5   5   3       29.13       34.80      2.99 o 
  -4   5   3      355.27      315.45     14.32 o 
  -3   5   3      203.16      203.18      9.85 o 
  -2   5   3      105.09       92.51      5.41 o 
  -1   5   3      222.41      184.85      9.22 o 
   0   5   3      107.96      120.04      6.93 o 
   1   5   3      188.44      170.60      9.65 o 
   2   5   3      336.55      308.45     10.45 o 
   3   5   3      128.66      117.84      5.22 o 
   4   5   3       33.79       33.03      4.53 o 
  -8   6   3        2.26        1.91      1.53 o 
  -7   6   3        7.23       11.53      2.27 o 
  -6   6   3       52.63       54.55      4.28 o 
  -5   6   3       60.96       63.44      4.54 o 
  -4   6   3        9.50       11.69      1.93 o 
  -3   6   3     1194.69     1108.35     45.12 o 
  -2   6   3      199.76      186.54      9.51 o 
  -1   6   3        5.11        4.88      1.48 o 
   0   6   3      188.34      153.04      8.53 o 
   1   6   3       12.81       11.68      2.28 o 
   2   6   3       15.15       12.12      1.61 o 
   3   6   3       41.24       45.08      3.10 o 
  -8   7   3        1.85        4.07      1.67 o 
  -7   7   3       45.96       57.12      4.57 o 
  -6   7   3      107.25      125.42      7.47 o 
  -5   7   3        1.78        1.44      1.33 o 
  -4   7   3      180.22      169.70      9.00 o 
  -3   7   3      224.06      212.64     10.79 o 
  -2   7   3      344.58      301.54     14.44 o 
  -1   7   3       11.16       11.50      2.32 o 
   0   7   3       37.73       36.32      3.51 o 
   1   7   3        1.68        2.39      1.44 o 
   2   7   3        7.86       13.11      2.55 o 
   3   7   3       58.69       68.65      5.82 o 
  -9   8   3       55.16       56.74      4.89 o 
  -7   8   3       72.76       78.20      5.71 o 
  -6   8   3      172.11      190.01     10.24 o 
  -5   8   3        7.75        5.11      1.66 o 
  -4   8   3       31.20       33.42      3.59 o 
  -3   8   3      104.98       90.33      6.00 o 
  -2   8   3       10.40       13.59      2.41 o 
  -1   8   3       96.20       94.22      6.47 o 
   0   8   3       24.25       31.81      3.84 o 
   1   8   3       15.14       20.40      3.43 o 
  -8   9   3       20.56       27.25      3.47 o 
  -7   9   3       31.47       25.93      2.42 o 
  -6   9   3        7.10       12.74      2.54 o 
  -5   9   3       34.60       36.60      2.71 o 
  -4   9   3        1.69        2.16      0.95 o 
  -3   9   3       19.32       21.43      3.34 o 
  -2   9   3       43.77       46.68      4.35 o 
  -1   9   3       49.72       49.32      4.65 o 
   0   9   3       29.05       36.70      4.35 o 
  -7  10   3       21.23       15.32      2.60 o 
  -6  10   3       34.12       43.80      3.12 o 
  -5  10   3        0.76        0.28      1.35 o 
  -4  10   3        1.31        0.52      1.66 o 
  -3  10   3       15.67       19.51      3.15 o 
  -2  10   3       12.18        6.88      2.46 o 
   2 -11   4        8.72       10.68      2.34 o 
   3 -11   4        5.66        5.73      2.06 o 
   4 -11   4        5.28        5.81      1.86 o 
   5 -11   4       15.32       12.45      2.62 o 
  -2 -10   4        4.83        5.95      2.34 o 
  -1 -10   4       15.96       22.44      3.10 o 
   0 -10   4        1.32        0.75      1.46 o 
   1 -10   4        4.32        4.84      1.60 o 
   2 -10   4        9.05       10.74      2.26 o 
   3 -10   4       57.02       51.46      4.33 o 
   4 -10   4       35.81       32.78      3.75 o 
   5 -10   4       17.91       23.63      3.32 o 
   6 -10   4        6.23        6.09      2.45 o 
  -3  -9   4       33.68       37.59      4.17 o 
  -1  -9   4      135.59      141.22      8.12 o 
   0  -9   4      175.25      191.86      6.93 o 
   1  -9   4       91.32       78.26      5.20 o 
   2  -9   4      114.14       97.37      5.87 o 
   3  -9   4       95.83      112.08      6.79 o 
   4  -9   4       42.83       35.14      3.78 o 
   5  -9   4       48.43       44.10      4.23 o 
   6  -9   4        1.39        3.13      1.85 o 
   7  -9   4       11.14       19.95      3.46 o 
  -4  -8   4        9.94       13.98      2.66 o 
  -3  -8   4       37.40       35.59      3.93 o 
  -2  -8   4       32.18       39.98      3.63 o 
  -1  -8   4      367.93      390.92     17.72 o 
   0  -8   4       45.16       54.16      3.07 o 
   1  -8   4       73.99       75.95      3.33 o 
   2  -8   4      286.89      239.42     11.40 o 
   3  -8   4       15.94       17.07      2.40 o 
   4  -8   4      225.71      228.88     11.59 o 
   5  -8   4      238.70      195.11     10.53 o 
   6  -8   4       33.87       35.53      3.97 o 
   7  -8   4        0.85       -1.39      1.46 o 
  -5  -7   4       26.41       27.78      3.69 o 
  -4  -7   4       63.90       61.20      4.91 o 
  -3  -7   4       80.48       95.90      6.31 o 
  -2  -7   4      112.24      128.80      7.37 o 
  -1  -7   4       94.05      100.31      6.91 o 
   0  -7   4      130.40      130.93      4.87 o 
   1  -7   4       53.18       50.74      2.39 o 
   2  -7   4       95.20      100.31      5.78 o 
   3  -7   4       39.34       35.75      3.24 o 
   4  -7   4      197.84      221.31     11.08 o 
   5  -7   4      604.91      653.16     28.01 o 
   6  -7   4       93.25       83.78      5.87 o 
   7  -7   4       16.15       19.43      2.95 o 
   8  -7   4        4.53        7.86      2.18 o 
  -6  -6   4       66.16       64.06      5.59 o 
  -5  -6   4       13.29       12.19      2.48 o 
  -4  -6   4        6.26        8.87      2.12 o 
  -3  -6   4       41.92       40.08      3.48 o 
  -2  -6   4       90.40       82.65      3.57 o 
  -1  -6   4      162.55      177.12     15.13 o 
   0  -6   4      489.12      501.09     14.80 o 
   1  -6   4      356.79      290.24      8.90 o 
   2  -6   4       32.70       47.88      3.48 o 
   3  -6   4      265.16      269.09     12.41 o 
   4  -6   4      181.74      177.41      9.02 o 
   5  -6   4      247.53      263.62     12.60 o 
   6  -6   4       96.35      114.96      6.79 o 
   7  -6   4        5.47        2.92      1.66 o 
  -7  -5   4       20.43       20.27      3.46 o 
  -6  -5   4       99.60      111.87      7.67 o 
  -5  -5   4       12.85       13.42      2.20 o 
  -4  -5   4        0.58       -0.77      0.87 o 
  -3  -5   4       75.75       90.30      3.66 o 
  -2  -5   4      137.08      142.34      8.44 o 
  -1  -5   4      196.04      202.17      6.61 o 
   0  -5   4     1407.92     1417.19     54.67 o 
   1  -5   4      350.94      340.88     10.09 o 
   2  -5   4      244.93      184.11      8.73 o 
   3  -5   4       88.51       84.89      5.00 o 
   4  -5   4       68.90       70.44      4.52 o 
   5  -5   4      451.93      413.51     18.04 o 
   6  -5   4       70.68       68.85      4.58 o 
   8  -5   4       70.83       58.55      4.76 o 
  -7  -4   4        0.51       -0.66      1.80 o 
  -6  -4   4       93.45       91.13      6.37 o 
  -5  -4   4        9.91        7.19      1.86 o 
  -4  -4   4      146.64      133.01      7.31 o 
  -3  -4   4      161.01      151.45      5.25 o 
  -2  -4   4       22.25       17.50      1.75 o 
  -1  -4   4     1068.91     1110.81     31.14 o 
   0  -4   4      464.52      389.59     11.38 o 
   1  -4   4      125.80      125.53      4.00 o 
   2  -4   4      128.05      113.09      5.73 o 
   3  -4   4        1.61        7.10      1.31 o 
   4  -4   4        7.53       11.30      1.70 o 
   5  -4   4      431.65      411.66     17.68 o 
   6  -4   4       58.79       45.57      3.31 o 
   7  -4   4       73.97       68.05      5.05 o 
   8  -4   4       80.30       80.27      6.00 o 
  -8  -3   4       14.13       18.98      3.50 o 
  -7  -3   4       47.71       54.18      4.75 o 
  -6  -3   4      151.28      141.05      8.39 o 
  -5  -3   4       89.71       98.43      6.06 o 
  -4  -3   4      106.75       93.25      5.95 o 
  -3  -3   4        1.06        0.67      0.49 o 
  -2  -3   4       62.87       26.64      1.52 o 
  -1  -3   4        2.90        6.85      0.77 o 
   0  -3   4      402.71      422.07     12.16 o 
   1  -3   4     2314.09     2231.41     86.82 o 
   2  -3   4        2.28        2.86      0.89 o 
   3  -3   4      465.63      394.81     16.49 o 
   4  -3   4      279.39      223.98     10.02 o 
   5  -3   4        7.31        7.04      1.03 o 
   6  -3   4      100.99       86.18      5.68 o 
   7  -3   4       21.77       18.55      2.87 o 
   8  -3   4       17.15       13.66      2.92 o 
  -8  -2   4       28.20       38.92      4.71 o 
  -7  -2   4       55.10       45.86      4.26 o 
  -6  -2   4      342.16      350.06     16.31 o 
  -5  -2   4      293.21      272.56      8.66 o 
  -4  -2   4       53.46       64.43      2.62 o 
  -3  -2   4      696.85      647.07     18.60 o 
  -2  -2   4       82.29      100.37      3.54 o 
  -1  -2   4        1.82       -0.45      0.45 o 
   0  -2   4      158.37      127.30      4.02 o 
   1  -2   4      781.45      898.17     34.22 o 
   2  -2   4      158.61      129.23      9.94 o 
   3  -2   4      167.53      162.99      4.32 o 
   4  -2   4      627.47      565.08     16.63 o 
   5  -2   4       14.80       15.00      2.25 o 
   6  -2   4       77.67       77.42      5.59 o 
   7  -2   4       48.69       58.04      5.12 o 
  -9  -1   4       38.60       36.02      4.40 o 
  -8  -1   4       35.70       44.54      4.63 o 
  -7  -1   4        7.39        6.74      1.83 o 
  -6  -1   4      201.89      174.36      9.28 o 
  -5  -1   4      127.55      141.55      5.05 o 
  -4  -1   4      115.35       88.02      3.08 o 
  -3  -1   4     1461.25     1600.46     44.44 o 
  -2  -1   4      195.20      160.24      5.14 o 
  -1  -1   4       19.39       23.62      1.89 o 
   0  -1   4      666.36      653.74     15.02 o 
   1  -1   4        5.67       11.40      0.71 o 
   2  -1   4       43.62       44.06      1.58 o 
   3  -1   4      167.30      136.44      3.80 o 
   4  -1   4       15.80       14.68      2.36 o 
   5  -1   4       63.24       75.21      5.31 o 
   6  -1   4       12.29       10.93      2.31 o 
   7  -1   4       11.14       21.87      3.66 o 
  -9   0   4       33.19       30.48      3.82 o 
  -8   0   4       79.91       67.94      5.27 o 
  -7   0   4      354.95      364.39     16.99 o 
  -6   0   4       53.89       59.97      4.29 o 
  -5   0   4      345.64      317.51      9.64 o 
  -4   0   4      716.24      760.61     17.57 o 
  -3   0   4      665.07      668.20     27.13 o 
  -2   0   4      159.95      183.14      8.20 o 
  -1   0   4      651.92      583.77     16.80 o 
   0   0   4       78.44       90.97      2.59 o 
   1   0   4      168.64      160.10      4.94 o 
   2   0   4      175.54      162.82      6.24 o 
   3   0   4       14.08       14.24      1.77 o 
   4   0   4      263.70      242.26      8.18 o 
   5   0   4        0.55        0.54      1.51 o 
   6   0   4        0.37       -1.34      1.42 o 
   7   0   4        9.02       11.21      2.96 o 
  -9   1   4       43.23       45.49      4.38 o 
  -8   1   4       30.35       31.71      3.56 o 
  -7   1   4      644.93      616.26     26.68 o 
  -6   1   4       28.77       41.63      3.38 o 
  -5   1   4      269.16      302.85     13.67 o 
  -4   1   4     2210.40     2184.49     60.42 o 
  -3   1   4      520.98      557.60     16.04 o 
  -2   1   4     4800.32     5041.16    137.69 o 
  -1   1   4     1525.92     1650.38     37.29 o 
   0   1   4      369.74      336.46      8.15 o 
   1   1   4      519.97      547.02     21.26 o 
   2   1   4       25.03       18.92      1.03 o 
   3   1   4       42.79       39.17      2.63 o 
   4   1   4      336.28      324.63     10.60 o 
   5   1   4       29.47       26.76      3.61 o 
   6   1   4        7.11        6.88      2.20 o 
  -9   2   4       12.82        8.76      2.23 o 
  -8   2   4      166.98      175.99      9.61 o 
  -7   2   4       76.25       63.07      4.52 o 
  -6   2   4      116.46       98.90      5.76 o 
  -5   2   4      183.95      218.67     10.29 o 
  -4   2   4       50.00       47.56      3.14 o 
  -3   2   4     1372.74     1429.71     56.47 o 
  -2   2   4     2057.58     2159.81     68.08 o 
  -1   2   4      460.38      469.33     11.13 o 
   0   2   4     1623.20     1778.28     44.88 o 
   1   2   4      187.45      182.92      4.83 o 
   2   2   4       43.21       44.71      2.46 o 
   3   2   4      299.57      268.68     10.88 o 
   4   2   4       90.53       79.62      6.38 o 
   5   2   4       90.08       89.30      6.32 o 
   6   2   4       38.75       42.93      4.80 o 
 -10   3   4        1.46        3.05      1.98 o 
  -9   3   4        0.73       -1.19      1.19 o 
  -8   3   4      182.77      152.49      8.51 o 
  -7   3   4      439.74      478.60     20.82 o 
  -6   3   4      110.24      100.70      5.72 o 
  -5   3   4      109.32       90.87      5.20 o 
  -4   3   4      253.99      266.28     12.01 o 
  -3   3   4      227.77      261.22     11.71 o 
  -2   3   4      257.70      238.78     10.90 o 
  -1   3   4      348.09      356.00     10.87 o 
   0   3   4       75.35       65.22      2.94 o 
   1   3   4      313.53      288.18     13.24 o 
   2   3   4       77.01       69.64      3.32 o 
   3   3   4      143.97      128.08      7.80 o 
   4   3   4       71.20       65.47      3.58 o 
   5   3   4       19.15       16.20      2.87 o 
 -10   4   4       48.31       38.23      3.68 o 
  -9   4   4        0.80       -0.96      1.23 o 
  -8   4   4       74.62       77.84      5.27 o 
  -7   4   4      583.76      575.82     24.74 o 
  -6   4   4      138.52      170.62      8.80 o 
  -5   4   4        5.16        4.58      1.33 o 
  -4   4   4      560.01      531.84     22.54 o 
  -3   4   4        9.03        5.51      1.43 o 
  -2   4   4      130.36      116.29      6.33 o 
  -1   4   4     1488.97     1434.81     57.51 o 
   0   4   4      156.47      158.95      5.86 o 
   1   4   4      125.83      126.91      6.24 o 
   2   4   4      111.48      112.06      7.25 o 
   3   4   4        5.05        2.70      1.64 o 
   4   4   4       17.01       14.74      1.93 o 
  -9   5   4       11.56       10.16      2.39 o 
  -8   5   4       82.81       87.66      5.74 o 
  -7   5   4      104.94      113.62      6.87 o 
  -6   5   4      141.60      147.86      8.14 o 
  -5   5   4      222.79      241.09     11.68 o 
  -4   5   4      206.77      171.19      8.86 o 
  -3   5   4      158.07      154.00      8.16 o 
  -2   5   4      422.78      394.40     17.54 o 
  -1   5   4      585.39      512.75     22.24 o 
   0   5   4      117.47      106.97      4.51 o 
   1   5   4      207.90      207.32      7.65 o 
   2   5   4       21.67       25.83      3.14 o 
   3   5   4       44.88       48.28      3.13 o 
   4   5   4       66.93       71.95      4.08 o 
  -9   6   4       71.48       60.05      4.95 o 
  -8   6   4       17.07       19.01      2.77 o 
  -7   6   4       63.06       67.39      4.99 o 
  -6   6   4       22.91       25.36      3.15 o 
  -5   6   4      625.99      662.27     28.47 o 
  -4   6   4       31.47       36.88      3.46 o 
  -3   6   4       22.45       17.59      2.39 o 
  -2   6   4       72.87       69.52      4.88 o 
  -1   6   4       15.74       15.92      2.55 o 
   0   6   4       20.68       23.70      3.14 o 
   1   6   4        5.11        5.37      1.19 o 
   2   6   4       57.20       53.43      3.26 o 
   3   6   4       59.23       66.10      3.98 o 
  -9   7   4        1.64        5.41      2.20 o 
  -8   7   4        2.11        1.97      1.70 o 
  -7   7   4       69.81       75.43      5.83 o 
  -6   7   4       30.93       42.14      4.30 o 
  -5   7   4        2.43        4.35      1.51 o 
  -4   7   4       32.92       30.10      3.31 o 
  -3   7   4        2.59        1.94      1.31 o 
  -2   7   4        2.29       -0.11      1.33 o 
  -1   7   4      105.33      118.60      7.52 o 
   0   7   4       20.28       21.56      2.99 o 
   1   7   4        0.29       -0.49      1.44 o 
   2   7   4       17.56       13.75      2.77 o 
  -8   8   4       21.42       22.05      3.52 o 
  -7   8   4       52.37       70.22      5.58 o 
  -6   8   4       26.71       28.84      3.45 o 
  -5   8   4       36.24       41.18      4.16 o 
  -4   8   4        0.54        0.43      1.31 o 
  -3   8   4       23.95       26.91      3.32 o 
  -2   8   4       49.75       50.70      4.60 o 
  -1   8   4       52.07       51.90      4.63 o 
   0   8   4       62.14       63.90      5.63 o 
   1   8   4        0.19       -1.62      1.62 o 
  -8   9   4       13.00       13.53      2.88 o 
  -7   9   4       20.51       23.42      3.63 o 
  -6   9   4       49.25       56.24      4.86 o 
  -5   9   4       95.78       94.14      6.65 o 
  -4   9   4       51.18       54.94      4.76 o 
  -3   9   4       12.59       15.56      2.90 o 
  -2   9   4       74.77       74.25      5.95 o 
  -1   9   4       16.74       13.86      2.87 o 
  -6  10   4       75.95       72.32      4.04 o 
  -5  10   4       22.73       22.19      2.23 o 
  -4  10   4       10.77       15.29      3.03 o 
  -3  10   4        1.40       -0.45      2.17 o 
   2 -11   5       12.32       10.57      2.28 o 
   3 -11   5        0.24        0.57      1.54 o 
   4 -11   5       32.59       35.05      4.02 o 
   5 -11   5       10.77        9.29      2.49 o 
  -2 -10   5        9.24        2.87      1.89 o 
  -1 -10   5       18.32       20.19      2.85 o 
   1 -10   5      162.94      144.62      8.27 o 
   2 -10   5       45.38       45.07      3.98 o 
   3 -10   5       26.60       28.03      3.40 o 
   4 -10   5       11.45       13.88      2.54 o 
   5 -10   5       20.84       18.48      3.10 o 
   6 -10   5        7.56        5.35      2.31 o 
  -3  -9   5       27.56       33.29      4.07 o 
  -2  -9   5       40.85       41.55      4.16 o 
  -1  -9   5       66.64       80.09      5.51 o 
   0  -9   5      105.52      117.62      6.93 o 
   1  -9   5      163.92      154.44      8.44 o 
   2  -9   5        8.32        8.82      2.13 o 
   3  -9   5       66.75       64.41      4.79 o 
   4  -9   5       35.71       39.44      3.92 o 
   5  -9   5       32.90       23.49      3.19 o 
   6  -9   5      105.24       90.98      6.59 o 
  -4  -8   5       44.02       49.49      4.57 o 
  -3  -8   5       21.86       33.48      3.60 o 
  -2  -8   5        1.52        3.93      1.44 o 
  -1  -8   5       44.24       45.86      2.68 o 
   0  -8   5       21.60       19.16      1.65 o 
   1  -8   5      224.02      217.82     10.74 o 
   2  -8   5      157.43      127.46      7.17 o 
   3  -8   5       42.57       36.24      3.28 o 
   4  -8   5      251.56      229.08     11.51 o 
   5  -8   5       58.52       55.30      4.57 o 
   6  -8   5       51.38       41.78      4.05 o 
   7  -8   5       78.39       85.55      6.15 o 
  -5  -7   5       57.55       66.75      5.59 o 
  -4  -7   5       70.21       72.20      5.40 o 
  -3  -7   5        1.01        2.18      1.46 o 
  -2  -7   5       20.06       26.21      3.38 o 
  -1  -7   5        0.80        0.52      0.77 o 
   0  -7   5        1.01        0.05      0.90 o 
   1  -7   5      209.06      177.29      8.96 o 
   2  -7   5       62.65       64.17      4.46 o 
   3  -7   5      179.72      153.26      8.11 o 
   4  -7   5      120.42       90.26      5.69 o 
   5  -7   5       51.44       49.08      4.05 o 
   6  -7   5       84.48       83.41      5.65 o 
   7  -7   5       13.44       10.12      2.31 o 
  -6  -6   5        1.07       -1.46      1.60 o 
  -5  -6   5       20.24       15.06      2.67 o 
  -4  -6   5       48.05       49.89      4.17 o 
  -3  -6   5      239.98      241.68     11.73 o 
  -2  -6   5       33.72       28.02      1.92 o 
  -1  -6   5      446.73      432.26     21.88 o 
   0  -6   5      330.97      367.55     11.13 o 
   1  -6   5       53.30       38.36      3.13 o 
   2  -6   5      133.18      109.35      6.11 o 
   3  -6   5       71.10       81.26      4.97 o 
   4  -6   5       44.01       42.94      3.43 o 
   5  -6   5        7.96        7.52      1.81 o 
   6  -6   5      254.27      219.02     10.80 o 
  -7  -5   5       22.43       26.26      3.71 o 
  -6  -5   5       10.42        8.40      2.32 o 
  -5  -5   5        5.72        6.45      1.70 o 
  -4  -5   5       58.65       59.83      4.42 o 
  -3  -5   5      224.72      208.75      7.06 o 
  -2  -5   5       60.60       72.61      5.05 o 
  -1  -5   5      180.30      146.94      5.09 o 
   0  -5   5      953.44      878.82     24.88 o 
   1  -5   5        1.62        3.69      0.57 o 
   2  -5   5      383.96      286.32     12.88 o 
   3  -5   5      239.96      226.61     10.58 o 
   4  -5   5       34.77       36.83      3.01 o 
   5  -5   5      204.06      168.14      8.45 o 
   6  -5   5      153.53      135.27      7.25 o 
   7  -5   5      114.23       78.24      5.58 o 
  -7  -4   5       21.06       17.56      2.85 o 
  -6  -4   5       25.89       26.92      3.36 o 
  -5  -4   5       45.86       40.34      3.63 o 
  -4  -4   5       92.02      114.83      4.42 o 
  -3  -4   5       12.74       10.06      1.11 o 
  -2  -4   5       42.79       36.60      1.94 o 
  -1  -4   5       53.46       60.11      2.52 o 
   0  -4   5       78.88       62.51      2.45 o 
   1  -4   5        1.36        1.96      0.38 o 
   2  -4   5      114.16      130.47      6.65 o 
   3  -4   5       90.42       72.63      4.35 o 
   4  -4   5        4.22        5.45      1.26 o 
   5  -4   5      161.17      147.81      7.51 o 
   6  -4   5       99.92       76.65      5.31 o 
   7  -4   5       64.57       58.37      4.93 o 
  -8  -3   5       64.03       78.74      6.47 o 
  -7  -3   5      137.61      129.12      8.22 o 
  -6  -3   5       23.57       21.83      2.74 o 
  -5  -3   5       99.01      101.39      6.34 o 
  -4  -3   5      252.68      235.11      7.68 o 
  -3  -3   5       84.09       97.60      3.76 o 
  -2  -3   5      240.97      198.62      6.44 o 
  -1  -3   5      511.38      456.29     17.04 o 
   0  -3   5       64.14       83.24      2.94 o 
   1  -3   5      195.83      159.41      7.63 o 
   2  -3   5       23.35       19.59      2.11 o 
   3  -3   5       46.49       51.55      3.40 o 
   4  -3   5       21.75       21.51      1.69 o 
   5  -3   5        6.15        3.38      1.26 o 
   6  -3   5       50.15       44.10      3.97 o 
   7  -3   5        2.84        3.46      1.85 o 
  -8  -2   5       91.79      101.34      7.35 o 
  -7  -2   5      140.41      132.00      8.16 o 
  -6  -2   5      779.76      696.07     29.87 o 
  -5  -2   5      305.04      294.91     13.70 o 
  -4  -2   5      229.37      247.68      8.34 o 
  -3  -2   5     1057.53     1029.16     58.80 o 
  -2  -2   5       25.07       19.55      1.31 o 
  -1  -2   5      149.45      159.49      5.18 o 
   0  -2   5     2835.72     2799.89    108.50 o 
   1  -2   5        1.34        1.61      0.50 o 
   2  -2   5      560.87      538.56     12.67 o 
   3  -2   5      972.02      869.98     24.92 o 
   4  -2   5       37.09       33.95      2.04 o 
   5  -2   5       53.42       52.87      4.31 o 
   6  -2   5       30.87       36.64      3.98 o 
   7  -2   5        4.66        1.52      2.32 o 
  -9  -1   5       31.17       33.88      4.26 o 
  -8  -1   5       49.59       43.43      4.44 o 
  -7  -1   5        4.92        1.72      1.44 o 
  -6  -1   5      787.57      696.99     29.63 o 
  -5  -1   5      389.18      376.25     28.71 o 
  -4  -1   5      397.38      413.18     18.91 o 
  -3  -1   5      907.41      948.16     26.84 o 
  -2  -1   5      615.51      609.63     14.13 o 
  -1  -1   5      855.42      955.39     21.86 o 
   0  -1   5      558.60      634.85     19.86 o 
   1  -1   5      762.86      715.34     16.65 o 
   2  -1   5      149.19      161.72      4.38 o 
   3  -1   5      609.72      579.15     17.09 o 
   4  -1   5       35.85       44.28      3.80 o 
   5  -1   5       80.67       75.48      5.49 o 
   6  -1   5       68.81       77.98      6.08 o 
  -9   0   5        3.45        2.39      2.44 o 
  -8   0   5       26.77       29.42      3.69 o 
  -7   0   5       15.05        9.87      2.22 o 
  -6   0   5       13.78       16.98      2.35 o 
  -5   0   5      521.12      490.66     32.94 o 
  -4   0   5      254.23      229.80      9.25 o 
  -3   0   5       88.39       88.39      3.37 o 
  -2   0   5      605.83      651.00     15.09 o 
  -1   0   5     2324.42     2509.09     56.45 o 
   0   0   5       10.88        8.32      0.74 o 
   1   0   5      178.24      215.20      5.60 o 
   2   0   5      586.96      581.93     28.00 o 
   3   0   5        1.20        2.57      0.94 o 
   4   0   5      175.56      174.77      9.45 o 
   5   0   5       60.81       58.81      4.86 o 
   6   0   5       32.16       39.25      4.39 o 
  -9   1   5       23.98       24.34      3.56 o 
  -8   1   5       22.56       24.48      3.26 o 
  -7   1   5       71.41       75.24      5.26 o 
  -6   1   5      388.90      372.50     16.80 o 
  -4   1   5      487.94      443.01     13.65 o 
  -3   1   5      677.85      702.23     20.13 o 
  -2   1   5      278.72      263.64      6.55 o 
  -1   1   5      250.18      292.02      7.23 o 
   0   1   5      227.19      212.93      5.76 o 
   1   1   5        7.46        5.59      0.70 o 
   2   1   5       62.44       65.35      3.02 o 
   3   1   5      198.66      185.27      6.59 o 
   4   1   5      109.15      109.44      6.94 o 
   5   1   5      111.97      116.37      7.61 o 
   6   1   5       61.38       62.77      5.51 o 
 -10   2   5       11.00       19.93      3.23 o 
  -9   2   5      119.90      106.52      7.06 o 
  -8   2   5       97.03       94.69      6.24 o 
  -7   2   5        0.75        1.52      1.16 o 
  -6   2   5      543.40      545.54     23.39 o 
  -5   2   5     1155.48     1022.69     41.26 o 
  -4   2   5      115.59      120.04      6.20 o 
  -3   2   5     1109.92     1048.17     29.59 o 
  -2   2   5     1284.62     1232.70     28.19 o 
  -1   2   5       44.22       42.87      1.90 o 
   0   2   5     1530.57     1630.51     37.18 o 
   1   2   5      353.94      334.98     16.72 o 
   2   2   5       24.55       27.87      2.71 o 
   3   2   5      123.48      132.70      5.31 o 
   4   2   5       82.34       60.24      4.80 o 
   5   2   5       41.70       40.26      4.49 o 
 -10   3   5        8.21       13.61      2.37 o 
  -9   3   5      121.29      112.81      6.91 o 
  -8   3   5       24.74       22.57      2.73 o 
  -7   3   5       33.46       34.70      3.03 o 
  -6   3   5       51.96       56.14      4.05 o 
  -5   3   5      123.17      107.58      6.08 o 
  -4   3   5        9.02        5.51      1.30 o 
  -3   3   5        8.59        9.56      1.75 o 
  -2   3   5      454.31      350.70     15.47 o 
  -1   3   5     1172.65     1122.10     32.01 o 
   0   3   5      441.67      442.18     14.42 o 
   1   3   5      341.47      304.85      9.97 o 
   2   3   5      248.89      235.35     10.10 o 
   3   3   5       20.37       11.08      1.55 o 
   4   3   5       20.42       20.99      2.17 o 
   5   3   5       63.27       68.69      5.77 o 
  -9   4   5       11.32        7.03      1.94 o 
  -8   4   5       19.53       17.69      2.57 o 
  -7   4   5       66.85       63.94      4.66 o 
  -6   4   5       83.03       88.18      5.57 o 
  -5   4   5      108.96      124.84      7.01 o 
  -4   4   5      417.77      437.32     19.12 o 
  -3   4   5        1.62        1.17      1.12 o 
  -2   4   5      186.61      172.70      8.76 o 
  -1   4   5      153.35      155.16      5.70 o 
   0   4   5      179.25      156.47      5.94 o 
   1   4   5       63.34       63.12      3.27 o 
   2   4   5       14.22       12.74      1.59 o 
   3   4   5        3.81        5.37      1.28 o 
   4   4   5        8.03       10.73      2.90 o 
 -10   5   5       34.11       31.03      3.79 o 
  -9   5   5       25.02       26.28      3.32 o 
  -8   5   5        4.13        8.23      1.84 o 
  -7   5   5       16.08       20.70      2.73 o 
  -6   5   5      352.81      366.84     16.99 o 
  -5   5   5      254.20      278.38     13.37 o 
  -4   5   5       55.82       64.49      4.72 o 
  -3   5   5       13.03       12.92      2.07 o 
  -2   5   5        7.71        8.39      1.75 o 
  -1   5   5        0.90        1.48      1.09 o 
   0   5   5       53.64       58.09      6.07 o 
   1   5   5      263.36      263.78      9.43 o 
   2   5   5       11.56       12.67      3.94 o 
   3   5   5       18.53       20.50      2.18 o 
  -9   6   5       61.19       70.99      5.67 o 
  -8   6   5       54.69       58.45      4.97 o 
  -7   6   5       37.20       40.35      4.12 o 
  -6   6   5      151.41      154.51      8.87 o 
  -5   6   5      179.55      175.75      9.71 o 
  -4   6   5       32.86       39.51      3.60 o 
  -3   6   5       24.16       25.63      3.04 o 
  -2   6   5        0.61        0.24      1.19 o 
  -1   6   5        2.55        0.06      1.67 o 
   0   6   5       44.16       40.82      3.94 o 
   1   6   5      135.21      140.95      6.12 o 
   2   6   5       44.20       35.02      2.95 o 
  -9   7   5       17.29       18.92      3.47 o 
  -8   7   5        5.93       15.85      2.78 o 
  -7   7   5       11.34       10.39      2.45 o 
  -6   7   5       42.10       44.33      4.57 o 
  -5   7   5       41.38       56.23      4.75 o 
  -4   7   5      255.34      233.59     12.10 o 
  -3   7   5       81.49       86.09      6.04 o 
  -2   7   5        1.01        0.61      1.38 o 
  -1   7   5       91.64       97.26      6.87 o 
   0   7   5        0.36        0.80      1.60 o 
   1   7   5        6.66        4.85      2.25 o 
  -8   8   5        0.64       -1.01      1.86 o 
  -6   8   5       14.02       16.57      2.88 o 
  -5   8   5      113.77      113.98      7.45 o 
  -4   8   5      211.68      211.81     11.57 o 
  -3   8   5      102.60       85.03      6.22 o 
  -2   8   5       18.12       20.08      3.40 o 
  -1   8   5       20.10       18.16      3.40 o 
   0   8   5        4.55        4.74      2.39 o 
  -8   9   5       17.17       16.33      3.26 o 
  -7   9   5       46.51       41.26      4.68 o 
  -6   9   5       23.02       27.75      3.71 o 
  -5   9   5       63.81       62.94      5.54 o 
  -4   9   5       58.27       56.57      4.99 o 
  -3   9   5       26.05       32.76      4.05 o 
  -2   9   5        8.41        7.29      2.49 o 
   1 -11   6       34.06       40.15      4.35 o 
   2 -11   6       24.16       27.19      3.43 o 
   3 -11   6       15.59       16.86      2.95 o 
   4 -11   6        4.47        6.63      2.31 o 
  -2 -10   6       16.10       10.35      2.39 o 
   0 -10   6       26.91       34.40      3.74 o 
   1 -10   6       40.12       38.56      3.98 o 
   2 -10   6       53.89       53.29      4.53 o 
   3 -10   6        5.58        3.68      1.80 o 
   4 -10   6        3.05        2.37      1.76 o 
   5 -10   6       12.55       11.83      2.58 o 
  -3  -9   6       10.75        9.73      2.28 o 
  -2  -9   6       14.35       15.10      2.57 o 
  -1  -9   6        8.81        4.93      1.75 o 
   0  -9   6        1.20        0.63      1.47 o 
   1  -9   6       25.93       24.56      2.90 o 
   2  -9   6      189.96      165.15      9.11 o 
   3  -9   6       38.18       32.72      3.64 o 
   4  -9   6       18.49       22.76      3.00 o 
   5  -9   6       68.87       74.22      5.72 o 
   6  -9   6        8.33        1.57      1.86 o 
  -4  -8   6       37.73       50.23      4.54 o 
  -3  -8   6        7.44        5.12      1.81 o 
  -2  -8   6       65.52       77.42      5.22 o 
  -1  -8   6       36.01       36.30      2.38 o 
   0  -8   6       88.12       80.47      5.43 o 
   1  -8   6      173.91      182.81      9.62 o 
   2  -8   6      263.75      226.31     11.35 o 
   3  -8   6      127.00      102.44      6.47 o 
   4  -8   6       34.59       33.39      3.63 o 
   5  -8   6       51.15       62.37      4.90 o 
   6  -8   6        1.76        2.37      1.77 o 
  -5  -7   6        4.87        4.54      2.09 o 
  -4  -7   6       16.26       22.13      2.94 o 
  -3  -7   6        3.38        2.23      1.14 o 
  -2  -7   6       98.49      101.91      5.73 o 
  -1  -7   6        8.06       14.00      1.38 o 
   0  -7   6       32.46       35.44      3.28 o 
   1  -7   6      485.42      419.36     18.62 o 
   2  -7   6       42.31       49.12      3.93 o 
   3  -7   6       84.06       72.35      5.04 o 
   4  -7   6      183.09      130.40      7.47 o 
   5  -7   6       33.65       35.67      3.43 o 
   6  -7   6        4.90        4.63      1.83 o 
   7  -7   6       30.43       31.19      3.56 o 
  -6  -6   6        3.32        3.00      1.97 o 
  -5  -6   6       62.36       58.85      4.81 o 
  -4  -6   6       53.45       40.24      3.71 o 
  -3  -6   6      101.14      133.87      6.70 o 
  -2  -6   6       82.65       73.52      3.33 o 
  -1  -6   6       44.55       45.42      3.25 o 
   0  -6   6       47.69       38.27      3.31 o 
   1  -6   6        0.97       -0.41      1.00 o 
   2  -6   6      110.02       88.69      5.55 o 
   3  -6   6        3.08        1.31      1.00 o 
   4  -6   6       86.06       70.07      4.80 o 
   5  -6   6      142.32      133.28      7.47 o 
   6  -6   6        4.82        3.14      1.57 o 
   7  -6   6       11.18       11.39      2.32 o 
  -7  -5   6       51.21       60.06      5.32 o 
  -6  -5   6       41.74       41.00      4.38 o 
  -5  -5   6       16.10       21.82      2.90 o 
  -4  -5   6      209.38      213.39      7.33 o 
  -3  -5   6      130.17       97.99      4.88 o 
  -2  -5   6      154.37      181.01      6.27 o 
  -1  -5   6      482.85      419.70     12.67 o 
   0  -5   6       26.41       18.84      1.24 o 
   1  -5   6      127.25      112.66      6.25 o 
   2  -5   6       82.67       65.42      4.39 o 
   3  -5   6        1.10        2.12      1.03 o 
   4  -5   6       46.29       49.86      3.70 o 
   5  -5   6       92.84       79.40      5.04 o 
   6  -5   6        4.19        5.55      1.60 o 
   7  -5   6       12.66        9.70      2.14 o 
  -7  -4   6      113.29       96.50      7.00 o 
  -6  -4   6       60.84       62.91      4.91 o 
  -5  -4   6      184.32      149.36      8.28 o 
  -4  -4   6      133.81      126.89      7.95 o 
  -3  -4   6      149.92      147.08      5.31 o 
  -2  -4   6      406.37      366.99     11.26 o 
  -1  -4   6      375.29      416.12     17.16 o 
   0  -4   6       32.24       24.33      1.35 o 
   1  -4   6      640.85      650.42     26.99 o 
   2  -4   6       85.18       70.17      4.42 o 
   3  -4   6       21.25       20.85      2.31 o 
   4  -4   6      469.08      400.44     17.48 o 
   5  -4   6       29.15       29.26      2.05 o 
   6  -4   6       10.52        6.05      1.85 o 
   7  -4   6       49.22       45.41      4.62 o 
  -8  -3   6       10.99       11.05      3.00 o 
  -7  -3   6      109.29      111.27      7.45 o 
  -6  -3   6       20.15       12.73      2.12 o 
  -5  -3   6      264.40      264.65      8.77 o 
  -4  -3   6      100.31       83.09      3.52 o 
  -3  -3   6      150.86      132.37      9.30 o 
  -2  -3   6      495.76      518.34     24.86 o 
  -1  -3   6      250.10      253.61      8.83 o 
   0  -3   6      458.66      490.46     14.25 o 
   1  -3   6      467.95      447.06     19.10 o 
   2  -3   6      238.56      216.97     10.17 o 
   3  -3   6       18.66       18.34      1.60 o 
   4  -3   6      110.41      101.43      4.13 o 
   5  -3   6       50.88       40.03      3.71 o 
   6  -3   6        1.86        0.61      1.76 o 
  -8  -2   6       21.40       21.11      3.03 o 
  -7  -2   6      135.15      140.03      8.45 o 
  -6  -2   6      184.72      172.54     10.03 o 
  -5  -2   6      114.69       94.49      3.91 o 
  -4  -2   6      132.56      165.24      5.79 o 
  -3  -2   6      206.38      177.00      7.79 o 
  -2  -2   6      304.98      307.82      9.01 o 
  -1  -2   6       82.56       76.38      2.30 o 
   0  -2   6     3125.23     3451.99     77.47 o 
   1  -2   6      721.30      743.28     17.31 o 
   2  -2   6      180.44      168.21      5.85 o 
   3  -2   6      262.03      270.77      8.83 o 
   4  -2   6        3.98        1.97      1.26 o 
   5  -2   6       54.12       42.48      3.93 o 
   6  -2   6       15.16        8.20      2.45 o 
  -9  -1   6       27.55       36.69      4.67 o 
  -8  -1   6        1.40        1.91      1.46 o 
  -7  -1   6       72.40       63.54      4.85 o 
  -6  -1   6      380.52      372.66     11.77 o 
  -5  -1   6      153.30      128.49      7.72 o 
  -4  -1   6     1074.52     1076.43     30.64 o 
  -3  -1   6      715.73      720.36     20.81 o 
  -2  -1   6       12.58        7.22      0.61 o 
  -1  -1   6      499.71      475.38     11.32 o 
   0  -1   6      301.44      366.19      8.98 o 
   1  -1   6      603.97      664.59     20.07 o 
   2  -1   6      223.99      226.98      7.55 o 
   3  -1   6       54.64       53.08      4.19 o 
   4  -1   6      166.41      169.85      9.41 o 
   5  -1   6       57.78       64.13      5.35 o 
   6  -1   6       43.66       43.52      4.79 o 
  -9   0   6        9.18        1.95      1.89 o 
  -8   0   6        2.87        0.97      1.47 o 
  -7   0   6       60.02       54.60      4.40 o 
  -6   0   6       79.38       68.93      4.84 o 
  -5   0   6      399.08      408.20     12.58 o 
  -4   0   6     1243.60     1048.47     67.74 o 
  -3   0   6      243.42      196.72      7.12 o 
  -2   0   6      197.92      188.37      4.89 o 
  -1   0   6       16.98       24.25      1.20 o 
   0   0   6      303.20      283.23      7.17 o 
   1   0   6      376.46      413.63     10.16 o 
   2   0   6      152.50      139.38      4.08 o 
   3   0   6      139.07      130.70      7.56 o 
   4   0   6       75.66       70.34      5.30 o 
   5   0   6       46.86       46.12      4.71 o 
   6   0   6       11.92       10.63      2.57 o 
  -9   1   6       42.80       43.63      4.52 o 
  -8   1   6      129.08      118.61      7.53 o 
  -7   1   6        4.21        4.54      1.37 o 
  -6   1   6      211.90      211.85     10.54 o 
  -5   1   6      168.59      130.04      6.36 o 
  -4   1   6      282.61      314.55      9.84 o 
  -3   1   6      422.54      421.59     12.69 o 
  -2   1   6       12.28        6.59      0.67 o 
  -1   1   6        6.61        4.77      0.66 o 
   0   1   6      551.85      581.51     13.91 o 
   1   1   6      896.18      833.07     25.25 o 
   2   1   6       40.67       50.00      2.66 o 
   3   1   6      414.44      391.66     18.14 o 
   4   1   6       19.34       19.96      2.95 o 
   5   1   6        0.30       -1.15      1.57 o 
 -10   2   6       63.95       55.12      5.22 o 
  -9   2   6       62.41       54.20      4.74 o 
  -8   2   6       72.51       74.56      5.44 o 
  -7   2   6       26.35       28.18      2.15 o 
  -6   2   6       12.08       13.84      2.12 o 
  -5   2   6      116.98      124.94      6.73 o 
  -4   2   6      218.69      198.11      7.61 o 
  -3   2   6     1631.35     1666.72     46.57 o 
  -2   2   6      156.90      147.64      5.74 o 
  -1   2   6      265.31      262.38      6.80 o 
   0   2   6      561.85      547.96     13.25 o 
   1   2   6      155.58      150.66     11.23 o 
   2   2   6       72.25       62.81      6.13 o 
   3   2   6       68.39       66.63      5.16 o 
   4   2   6       39.63       45.78      4.85 o 
   5   2   6        9.04        9.57      2.86 o 
 -10   3   6       41.77       43.80      4.30 o 
  -9   3   6       52.97       49.52      4.11 o 
  -8   3   6       17.33       17.72      2.49 o 
  -7   3   6        3.70        2.13      1.35 o 
  -6   3   6       11.41       13.43      2.07 o 
  -5   3   6       23.74       29.55      2.86 o 
  -4   3   6      160.34      142.14      7.49 o 
  -3   3   6      653.53      644.87     27.05 o 
  -2   3   6       14.09       21.38      1.55 o 
  -1   3   6       41.31       37.91      1.70 o 
   0   3   6      146.67      152.82      6.88 o 
   1   3   6        1.81        2.10      1.47 o 
   2   3   6       53.20       46.77      2.85 o 
   3   3   6       23.89       23.65      2.35 o 
   4   3   6       16.70       15.02      2.87 o 
 -10   4   6       22.59       22.05      3.18 o 
  -9   4   6       76.86       75.79      5.63 o 
  -8   4   6      208.63      195.82     10.51 o 
  -7   4   6      130.18      138.46      7.93 o 
  -6   4   6       12.87       14.63      2.35 o 
  -5   4   6      156.76      139.41      7.72 o 
  -4   4   6       55.77       61.69      4.54 o 
  -3   4   6        1.07       -0.14      1.03 o 
  -2   4   6        6.17        4.88      1.52 o 
  -1   4   6       55.60       47.92      2.65 o 
   0   4   6        3.27        1.32      0.83 o 
   1   4   6      106.98      114.09      8.14 o 
   2   4   6        9.37        9.25      1.51 o 
   3   4   6       23.75       17.25      2.13 o 
  -9   5   6      159.59      155.75      9.20 o 
  -8   5   6      353.81      370.15     17.67 o 
  -7   5   6      114.59      122.06      7.58 o 
  -6   5   6       30.30       40.49      4.05 o 
  -5   5   6      269.13      295.92     14.36 o 
  -4   5   6       20.08       19.70      2.72 o 
  -3   5   6      176.65      179.43      9.46 o 
  -2   5   6       83.97       75.54      5.25 o 
  -1   5   6        9.24        4.60      1.81 o 
   0   5   6      165.78      188.00      7.50 o 
   1   5   6       41.52       44.29      3.21 o 
   2   5   6       33.58       35.42      8.31 o 
  -9   6   6      100.50      104.69      7.33 o 
  -8   6   6      126.19      131.28      8.31 o 
  -7   6   6       38.98       41.01      4.34 o 
  -6   6   6       56.66       66.62      5.35 o 
  -5   6   6       73.94       71.08      5.37 o 
  -4   6   6      193.61      174.58      9.59 o 
  -3   6   6      145.77      149.91      8.65 o 
  -2   6   6      181.97      182.59     10.08 o 
  -1   6   6       14.37       13.21      2.53 o 
   0   6   6       97.20       89.55      6.55 o 
   1   6   6       38.14       45.49      3.83 o 
  -9   7   6       10.58       16.82      3.14 o 
  -8   7   6       48.82       47.22      4.94 o 
  -7   7   6       12.92       18.92      3.19 o 
  -6   7   6       62.21       70.85      5.73 o 
  -5   7   6       90.38       91.41      6.46 o 
  -4   7   6      129.64      148.42      8.80 o 
  -3   7   6       62.28       55.03      4.72 o 
  -2   7   6       13.38       13.11      2.67 o 
  -1   7   6        0.60        4.63      2.03 o 
   0   7   6        2.66        0.01      2.00 o 
  -8   8   6       71.90       76.30      6.45 o 
  -7   8   6       21.96       29.49      4.26 o 
  -6   8   6       19.75       23.65      3.54 o 
  -5   8   6       42.32       36.92      4.24 o 
  -4   8   6       72.93       72.82      5.81 o 
  -3   8   6       20.40       18.64      3.10 o 
  -2   8   6       22.85       23.02      3.77 o 
  -1   8   6        6.39       10.15      2.53 o 
  -7   9   6       20.24       23.56      3.47 o 
  -6   9   6       23.94       26.02      3.96 o 
  -5   9   6       25.13       35.17      4.37 o 
  -4   9   6       35.67       40.27      4.52 o 
  -3   9   6       61.65       66.84      5.90 o 
   1 -11   7        3.16       -1.54      1.89 o 
   2 -11   7        0.20       -1.03      1.85 o 
   3 -11   7       54.62       52.22      4.88 o 
   0 -10   7       64.03       77.68      5.97 o 
   1 -10   7       14.57        9.25      2.35 o 
   2 -10   7        1.03       -1.48      1.48 o 
   3 -10   7       54.29       53.98      4.85 o 
   4 -10   7       36.55       36.41      4.23 o 
  -3  -9   7        6.56        7.16      2.16 o 
  -1  -9   7        1.36        0.96      1.66 o 
   0  -9   7       54.62       62.11      4.84 o 
   1  -9   7       39.01       47.93      4.28 o 
   2  -9   7       37.11       30.83      3.56 o 
   3  -9   7       37.24       32.63      3.93 o 
   4  -9   7       54.17       51.76      4.65 o 
   5  -9   7        1.82        0.49      1.63 o 
  -4  -8   7       15.21       22.45      3.11 o 
  -3  -8   7       21.00       28.64      3.24 o 
  -2  -8   7       56.17       67.06      3.44 o 
  -1  -8   7        8.01       11.88      2.49 o 
   0  -8   7      111.33      112.41      7.05 o 
   1  -8   7       23.86       26.02      3.17 o 
   2  -8   7       12.10       10.82      2.13 o 
   3  -8   7       65.46       59.12      4.79 o 
   4  -8   7       19.40       25.68      3.38 o 
   5  -8   7        3.37        5.40      2.11 o 
   6  -8   7       36.89       38.68      4.19 o 
  -5  -7   7       26.08       30.76      3.66 o 
  -4  -7   7       13.19       16.94      2.63 o 
  -3  -7   7       62.95       70.62      3.51 o 
  -2  -7   7       11.67       10.55      3.15 o 
  -1  -7   7        1.95        0.97      1.34 o 
   0  -7   7      182.87      179.76      9.68 o 
   1  -7   7       30.78       19.45      2.73 o 
   2  -7   7       14.48       11.53      2.07 o 
   3  -7   7      145.31      115.83      7.05 o 
   4  -7   7       12.85        8.90      2.16 o 
   5  -7   7        2.08       -0.03      1.26 o 
   6  -7   7       24.16       19.73      2.88 o 
  -6  -6   7       54.81       55.80      5.04 o 
  -5  -6   7      100.39      113.46      7.35 o 
  -4  -6   7      105.62       99.40      6.31 o 
  -3  -6   7      145.17      145.67      5.60 o 
  -2  -6   7       80.95       87.28      3.79 o 
  -1  -6   7       25.01       28.84      1.88 o 
   0  -6   7      175.65      176.98      9.36 o 
   1  -6   7        3.99        5.50      1.60 o 
   2  -6   7       12.37       11.86      2.07 o 
   3  -6   7      215.27      188.72      9.73 o 
   4  -6   7        3.78        3.46      1.57 o 
   5  -6   7       27.91       26.65      3.03 o 
   6  -6   7        8.21       11.57      2.41 o 
  -7  -5   7        5.97        6.83      2.39 o 
  -6  -5   7       43.18       43.29      4.49 o 
  -5  -5   7       66.27       57.60      4.47 o 
  -4  -5   7      501.99      485.78     14.96 o 
  -3  -5   7      230.91      199.16      6.95 o 
  -2  -5   7      224.04      248.10      8.21 o 
  -1  -5   7      567.95      606.16     17.92 o 
   0  -5   7       17.56       15.80      2.34 o 
   1  -5   7      159.24      180.13      9.29 o 
   2  -5   7      140.11      130.89      7.25 o 
   3  -5   7      113.34       92.05      5.60 o 
   4  -5   7       41.22       40.32      3.34 o 
   5  -5   7       63.59       63.91      3.29 o 
   6  -5   7       35.37       31.87      3.64 o 
  -7  -4   7       55.75       59.27      5.28 o 
  -6  -4   7        1.46        2.41      1.58 o 
  -5  -4   7       54.49       65.27      3.23 o 
  -4  -4   7      284.68      225.93      7.71 o 
  -3  -4   7      113.22      134.33      5.07 o 
  -2  -4   7      160.42      138.02      6.17 o 
  -1  -4   7      617.40      684.55     24.95 o 
   0  -4   7      180.93      168.97      8.82 o 
   1  -4   7      317.36      304.43     13.98 o 
   2  -4   7      479.84      459.90     19.95 o 
   3  -4   7      189.74      182.17      9.19 o 
   4  -4   7       72.33       70.63      3.38 o 
   5  -4   7       32.68       39.70      3.71 o 
   6  -4   7       74.17       55.03      4.72 o 
  -8  -3   7       49.04       48.02      5.12 o 
  -7  -3   7       12.49       20.26      2.96 o 
  -6  -3   7        3.63        4.63      1.08 o 
  -5  -3   7       36.59       39.57      2.32 o 
  -4  -3   7       92.30       98.32      5.97 o 
  -3  -3   7      418.47      373.09     11.58 o 
  -2  -3   7      155.22      164.27     14.07 o 
  -1  -3   7      262.54      231.70      7.40 o 
   0  -3   7      353.79      368.84     11.34 o 
   1  -3   7       78.51       62.46      5.27 o 
   2  -3   7      102.28      104.16      4.18 o 
   3  -3   7      104.62      108.34      5.34 o 
   4  -3   7        0.55        0.11      1.26 o 
   5  -3   7       17.33       10.34      2.34 o 
   6  -3   7       80.34       72.68      5.86 o 
  -8  -2   7       78.45       76.22      5.94 o 
  -7  -2   7       22.61       22.72      2.95 o 
  -6  -2   7       28.94       34.95      2.23 o 
  -5  -2   7       86.36       81.82      3.62 o 
  -4  -2   7      322.26      277.71     11.01 o 
  -3  -2   7      503.80      477.76     14.37 o 
  -2  -2   7      304.43      300.53      7.45 o 
  -1  -2   7      952.06     1022.48     23.58 o 
   0  -2   7       54.13       36.46      1.57 o 
   1  -2   7      102.84      120.65      7.05 o 
   2  -2   7      416.62      404.10     15.38 o 
   3  -2   7        3.34        3.59      1.14 o 
   4  -2   7        1.86        2.21      1.63 o 
   5  -2   7       27.06       26.84      3.64 o 
   6  -2   7       25.05       22.67      3.57 o 
  -9  -1   7       20.08       20.76      3.27 o 
  -8  -1   7       68.07       66.75      5.48 o 
  -7  -1   7      422.70      383.00     18.04 o 
  -6  -1   7       35.01       38.59      2.36 o 
  -5  -1   7      306.94      345.43     13.40 o 
  -4  -1   7      734.75      648.16     19.10 o 
  -3  -1   7      186.90      168.91      9.85 o 
  -2  -1   7        6.47        3.33      0.55 o 
  -1  -1   7      848.72      944.55     21.90 o 
   0  -1   7       95.34       91.14      2.92 o 
   1  -1   7       74.63       76.05      3.40 o 
   2  -1   7     2083.05     2319.91     64.85 o 
   3  -1   7      106.43      120.66      7.34 o 
   4  -1   7       59.10       45.49      4.33 o 
   5  -1   7       91.59      107.29      7.35 o 
  -9   0   7       24.58       17.64      3.42 o 
  -8   0   7        1.79        3.32      1.58 o 
  -7   0   7      224.52      231.11     11.85 o 
  -6   0   7        1.19        1.73      1.12 o 
  -5   0   7        4.14        4.65      0.89 o 
  -4   0   7      488.87      525.51     15.74 o 
  -3   0   7        2.56        4.41      0.83 o 
  -2   0   7      382.97      404.92      9.86 o 
  -1   0   7       78.42       85.73      2.92 o 
   0   0   7      105.65      107.80      3.36 o 
   1   0   7      362.04      358.99      9.07 o 
   2   0   7      460.32      465.68     20.67 o 
   3   0   7      298.69      304.37     14.77 o 
   4   0   7       14.80        9.66      2.17 o 
   5   0   7       23.27       21.89      3.47 o 
  -9   1   7       88.20       97.90      6.92 o 
  -8   1   7       29.75       26.58      3.46 o 
  -7   1   7        7.77       10.22      2.09 o 
  -6   1   7        3.26        7.51      1.60 o 
  -5   1   7        2.89        5.81      0.95 o 
  -4   1   7        9.81       11.92      1.28 o 
  -3   1   7      279.26      281.89      9.02 o 
  -2   1   7      241.70      215.50     10.66 o 
  -1   1   7       71.24       73.60      2.58 o 
   0   1   7        2.56        1.25      0.57 o 
   1   1   7       32.41       33.55      2.20 o 
   2   1   7      100.41       94.55      6.15 o 
   3   1   7       35.40       40.64      4.31 o 
   4   1   7        7.87       12.64      2.71 o 
  -9   2   7       85.86       78.67      4.16 o 
  -8   2   7       78.61       76.85      5.43 o 
  -7   2   7       78.49       67.78      4.70 o 
  -6   2   7      139.27      127.97      7.20 o 
  -5   2   7       99.58      117.05      4.77 o 
  -4   2   7      538.31      441.82     13.53 o 
  -3   2   7      292.98      271.01      8.80 o 
  -2   2   7      139.77      142.15      4.19 o 
  -1   2   7       40.22       38.20      2.22 o 
   0   2   7       72.80       72.53      2.64 o 
   1   2   7       66.63       63.63      3.24 o 
   2   2   7      149.53      156.21      8.91 o 
   3   2   7       60.28       55.11      4.77 o 
   4   2   7        9.33       12.62      2.78 o 
  -9   3   7       77.91       74.00      5.55 o 
  -8   3   7      111.07       98.93      6.45 o 
  -7   3   7      293.35      264.45     12.99 o 
  -6   3   7      188.03      177.55      9.34 o 
  -5   3   7        4.90        3.69      1.30 o 
  -4   3   7      436.03      454.21     19.90 o 
  -3   3   7      205.28      170.16      6.12 o 
  -2   3   7      209.74      239.72      6.49 o 
  -1   3   7      205.36      203.44      5.73 o 
   0   3   7        1.90        1.94      1.48 o 
   1   3   7       43.21       47.02      4.05 o 
   2   3   7       40.36       41.02      2.80 o 
   3   3   7       68.86       69.94      5.62 o 
  -9   4   7      117.12      104.75      7.10 o 
  -8   4   7      176.21      193.60     10.54 o 
  -7   4   7       79.77       83.43      5.82 o 
  -6   4   7       90.38       94.22      6.18 o 
  -5   4   7        0.75       -0.14      1.29 o 
  -4   4   7        4.08        0.89      1.28 o 
  -3   4   7      194.65      188.49      9.83 o 
  -2   4   7      223.57      194.39     10.02 o 
  -1   4   7      266.85      293.71      9.96 o 
   0   4   7       16.46       15.53      2.44 o 
   1   4   7       80.77       73.44      3.82 o 
   2   4   7       11.61       19.02      2.11 o 
  -9   5   7       39.82       37.95      4.26 o 
  -8   5   7      144.26      148.59      9.06 o 
  -7   5   7       55.75       59.03      4.89 o 
  -6   5   7       54.24       54.48      4.66 o 
  -5   5   7      180.16      176.64      9.74 o 
  -4   5   7        2.57        5.73      1.72 o 
  -3   5   7      199.13      174.63      9.50 o 
  -2   5   7      255.45      253.55     12.75 o 
  -1   5   7       21.51       13.08      2.39 o 
   0   5   7       43.09       45.20      3.12 o 
   1   5   7        0.29       -0.88      1.11 o 
   2   5   7        6.00        3.05      1.42 o 
  -9   6   7       17.62       13.45      2.95 o 
  -8   6   7       67.30       67.31      5.67 o 
  -7   6   7      179.09      186.51     10.72 o 
  -6   6   7      133.12      133.08      8.37 o 
  -5   6   7       71.97       74.70      5.72 o 
  -4   6   7       56.42       52.25      4.43 o 
  -3   6   7       55.80       56.03      4.71 o 
  -2   6   7       60.04       55.60      4.67 o 
  -1   6   7       42.07       46.89      4.67 o 
   0   6   7       17.32       20.65      3.23 o 
   1   6   7       19.88       21.45      2.44 o 
  -8   7   7       24.15       26.26      3.87 o 
  -7   7   7      160.00      157.09      9.91 o 
  -6   7   7       98.90       99.34      7.16 o 
  -5   7   7       85.97       74.36      5.81 o 
  -4   7   7       10.97       11.11      2.85 o 
  -3   7   7       28.86       30.38      3.88 o 
  -2   7   7       40.86       42.89      4.76 o 
  -1   7   7       10.58        8.28      2.58 o 
  -7   8   7       14.64       24.57      3.65 o 
  -6   8   7       40.41       52.78      5.53 o 
  -5   8   7       83.01       81.79      6.50 o 
  -4   8   7       34.39       36.81      4.44 o 
  -3   8   7       18.76       19.02      3.15 o 
  -2   8   7       85.40       89.99      6.98 o 
  -1 -10   8       42.94       47.54      4.90 o 
   0 -10   8        6.67       10.63      2.60 o 
   1 -10   8        0.30       -1.43      1.43 o 
   2 -10   8        9.28       10.16      2.90 o 
   3 -10   8        6.13        7.44      2.27 o 
  -1  -9   8       37.60       49.17      4.75 o 
   0  -9   8       13.29       13.90      2.74 o 
   1  -9   8       30.39       38.22      4.11 o 
   2  -9   8        9.60        7.39      2.00 o 
   3  -9   8        0.46       -0.88      1.34 o 
   4  -9   8        1.01       -1.06      1.46 o 
  -4  -8   8       25.87       23.39      3.29 o 
  -3  -8   8       41.24       53.88      4.42 o 
  -2  -8   8       89.08       93.17      6.50 o 
  -1  -8   8       49.69       54.98      4.80 o 
   0  -8   8        4.12        3.64      1.51 o 
   1  -8   8      131.94      116.05      7.37 o 
   2  -8   8       45.07       42.87      3.98 o 
   3  -8   8        2.22        1.16      1.49 o 
   4  -8   8       29.87       28.58      3.50 o 
   5  -8   8        1.75        6.05      1.85 o 
  -5  -7   8       78.05       75.54      5.67 o 
  -4  -7   8       16.67       25.81      3.05 o 
  -3  -7   8      152.32      151.81      5.98 o 
  -2  -7   8      128.47      129.99      7.98 o 
  -1  -7   8       90.16       99.96      6.73 o 
   0  -7   8      114.93      125.80      7.67 o 
   1  -7   8       76.32       64.67      5.07 o 
   2  -7   8      183.10      154.23      8.74 o 
   3  -7   8       47.69       51.60      4.25 o 
   4  -7   8       30.47       33.43      3.69 o 
   5  -7   8        9.75        4.25      1.95 o 
  -6  -6   8       36.20       38.30      4.35 o 
  -4  -6   8       17.97       20.28      1.93 o 
  -3  -6   8       63.92       61.16      3.12 o 
  -2  -6   8       83.02       93.46      4.02 o 
  -1  -6   8        3.25        2.21      1.57 o 
   0  -6   8       48.28       48.85      4.16 o 
   1  -6   8      100.43      110.44      6.87 o 
   2  -6   8      147.94      119.20      7.11 o 
   3  -6   8      185.30      163.71      9.00 o 
   4  -6   8      108.42       99.84      6.34 o 
   5  -6   8        7.25        4.04      1.34 o 
  -7  -5   8       19.72       24.47      3.54 o 
  -6  -5   8       41.50       44.61      4.26 o 
  -5  -5   8      102.89      101.07      8.04 o 
  -4  -5   8       30.28       33.36      2.34 o 
  -3  -5   8      168.50      159.22      5.93 o 
  -2  -5   8      455.66      453.30     13.94 o 
  -1  -5   8       12.59       12.51      2.35 o 
   0  -5   8        4.93        0.97      1.23 o 
   1  -5   8      202.06      192.63     10.00 o 
   2  -5   8      103.73       94.63      6.05 o 
   3  -5   8       43.58       36.61      3.40 o 
   4  -5   8      189.57      177.68      6.67 o 
   5  -5   8        8.47        6.69      2.06 o 
  -7  -4   8       21.54       24.92      3.42 o 
  -6  -4   8        0.61        2.22      1.33 o 
  -5  -4   8       98.04      102.33      4.40 o 
  -4  -4   8       50.96       55.39      2.85 o 
  -3  -4   8      186.82      189.69      6.69 o 
  -2  -4   8     1771.23     1783.07     50.07 o 
  -1  -4   8      150.49      157.09      8.69 o 
   0  -4   8      149.70      162.79      8.87 o 
   1  -4   8      364.21      335.48     15.64 o 
   2  -4   8        7.44        9.72      1.34 o 
   3  -4   8      128.13      121.17      4.90 o 
   4  -4   8      121.20      110.55      4.77 o 
   5  -4   8       20.14       19.11      2.99 o 
  -8  -3   8       40.54       41.24      4.57 o 
  -7  -3   8        8.48        6.11      1.90 o 
  -6  -3   8       89.71       98.60      4.75 o 
  -5  -3   8       37.37       28.79      2.66 o 
  -4  -3   8       30.82       32.98      2.16 o 
  -3  -3   8      442.77      457.46     14.02 o 
  -2  -3   8      803.51      865.52     25.00 o 
  -1  -3   8       53.88       39.45      1.63 o 
   0  -3   8      106.31      130.78      6.20 o 
   1  -3   8      173.75      187.86      7.03 o 
   2  -3   8        1.20        3.71      1.13 o 
   3  -3   8      351.89      391.59     12.60 o 
   4  -3   8      231.58      226.91     11.83 o 
   5  -3   8       45.99       40.62      4.40 o 
  -8  -2   8       56.47       47.91      4.89 o 
  -7  -2   8       17.83       20.74      1.93 o 
  -6  -2   8      200.52      180.80      6.75 o 
  -5  -2   8        0.84        0.03      0.68 o 
  -4  -2   8       21.83       27.12      1.87 o 
  -3  -2   8      257.33      273.20      8.85 o 
  -2  -2   8      126.92      125.54      4.68 o 
  -1  -2   8      183.68      196.50     10.07 o 
   0  -2   8       66.66       58.36      2.89 o 
   1  -2   8      154.07      173.25      6.27 o 
   2  -2   8       43.78       51.86      2.91 o 
   3  -2   8       93.26       88.14      6.01 o 
   4  -2   8      212.03      205.15     11.17 o 
   5  -2   8       21.29       22.90      3.51 o 
  -9  -1   8       10.23        7.48      2.37 o 
  -8  -1   8      163.99      176.07     10.30 o 
  -7  -1   8      207.46      199.24      7.43 o 
  -6  -1   8       24.12       25.17      3.32 o 
  -5  -1   8       13.66       15.08      1.58 o 
  -4  -1   8       96.22       82.97      3.59 o 
  -3  -1   8        1.26        0.85      0.67 o 
  -2  -1   8      384.80      376.36     11.59 o 
  -1  -1   8      250.22      270.08      7.05 o 
   0  -1   8      253.72      309.76     15.91 o 
   1  -1   8      308.03      304.73     12.02 o 
   2  -1   8       34.11       37.78      3.48 o 
   3  -1   8       32.08       37.99      3.93 o 
   4  -1   8       85.09       80.48      6.01 o 
   5  -1   8        1.52       -1.77      1.77 o 
  -9   0   8        2.56        2.04      1.79 o 
  -8   0   8       51.50       44.74      4.19 o 
  -7   0   8      184.84      168.14      9.24 o 
  -6   0   8      105.69       99.00      8.05 o 
  -5   0   8       84.38       75.49      5.20 o 
  -4   0   8       45.25       53.98      5.25 o 
  -3   0   8      103.65       95.71      7.92 o 
  -2   0   8      153.72      117.92      3.55 o 
  -1   0   8      163.30      186.21      5.23 o 
   0   0   8       26.68       28.31      1.55 o 
   1   0   8       50.40       54.42      3.84 o 
   2   0   8        4.17        3.92      1.89 o 
   3   0   8       26.46       33.02      3.82 o 
   4   0   8       93.04      103.18      7.16 o 
  -9   1   8        1.77        1.83      1.76 o 
  -8   1   8        5.15        5.27      1.84 o 
  -7   1   8      147.42      125.19      7.31 o 
  -6   1   8      351.26      312.99     12.52 o 
  -5   1   8      282.93      274.25     15.25 o 
  -4   1   8       11.70        8.76      1.24 o 
  -3   1   8      540.67      534.07     19.30 o 
  -2   1   8       10.40        6.76      0.83 o 
  -1   1   8        3.21        2.84      0.95 o 
   0   1   8      222.66      243.08     10.24 o 
   1   1   8       47.36       48.97      4.15 o 
   2   1   8       20.97       17.35      2.92 o 
   3   1   8       49.04       48.38      4.53 o 
   4   1   8       33.15       44.70      4.94 o 
  -9   2   8       69.60       65.59      5.08 o 
  -8   2   8       30.01       31.77      3.42 o 
  -7   2   8      335.35      305.65     14.64 o 
  -6   2   8      350.31      287.65     13.70 o 
  -5   2   8       89.91       91.56      4.04 o 
  -4   2   8      168.59      174.62      6.37 o 
  -3   2   8       57.20       64.02      3.12 o 
  -2   2   8       60.00       71.47      2.66 o 
  -1   2   8       73.89       76.71      2.80 o 
   0   2   8      200.65      209.55     23.64 o 
   1   2   8       14.67       12.01      2.31 o 
   2   2   8       45.63       47.96      4.54 o 
   3   2   8       69.17       71.69      5.74 o 
  -9   3   8       40.11       30.67      3.77 o 
  -8   3   8        9.60        9.68      2.09 o 
  -7   3   8      189.89      176.68      9.71 o 
  -6   3   8      100.68      106.86      6.69 o 
  -5   3   8       17.39       10.40      2.02 o 
  -4   3   8      456.26      468.41     20.69 o 
  -3   3   8       79.30       81.70      3.73 o 
  -2   3   8      140.15      129.25      4.06 o 
  -1   3   8      368.72      421.32     13.41 o 
   0   3   8       50.65       44.10      2.78 o 
   1   3   8       14.01       16.66      1.85 o 
   2   3   8        8.33        5.23      1.91 o 
  -9   4   8       51.85       47.64      4.62 o 
  -8   4   8        9.84        7.91      2.21 o 
  -7   4   8       33.58       31.54      3.65 o 
  -6   4   8      112.21      108.91      6.89 o 
  -5   4   8        8.42       15.46      2.51 o 
  -4   4   8       97.96      102.48      6.63 o 
  -3   4   8      197.29      203.39     10.61 o 
  -2   4   8       38.93       37.64      3.59 o 
  -1   4   8      103.94      100.71      8.47 o 
   0   4   8       88.94      103.93     10.38 o 
   1   4   8        6.37        6.61      1.74 o 
   2   4   8        0.47        1.86      1.60 o 
  -9   5   8       73.67       76.51      6.22 o 
  -8   5   8       84.33       75.96      5.95 o 
  -7   5   8       62.51       57.86      4.99 o 
  -6   5   8      255.60      231.20     12.29 o 
  -5   5   8       36.21       38.14      4.08 o 
  -4   5   8       71.60       67.34      5.23 o 
  -3   5   8       65.90       68.66      5.20 o 
  -2   5   8       28.02       33.46      3.79 o 
  -1   5   8       50.26       46.53      4.44 o 
   0   5   8       61.47       64.90      3.85 o 
   1   5   8        6.86        9.61      1.84 o 
  -8   6   8       60.39       65.70      5.63 o 
  -7   6   8       73.08       78.76      6.36 o 
  -6   6   8      156.99      171.37     10.21 o 
  -5   6   8       38.41       37.78      4.23 o 
  -4   6   8       92.55       97.72      6.71 o 
  -3   6   8      122.40      119.05      7.70 o 
  -2   6   8       10.68        6.00      2.23 o 
  -1   6   8      204.20      197.74     11.40 o 
   0   6   8       41.48       46.26      4.47 o 
  -8   7   8        5.34        3.27      2.59 o 
  -7   7   8       46.99       55.30      5.57 o 
  -6   7   8       26.30       25.38      3.74 o 
  -5   7   8       22.54       20.31      3.37 o 
  -4   7   8       18.05       25.08      3.64 o 
  -3   7   8       32.96       23.18      3.43 o 
  -2   7   8        8.88        4.38      2.44 o 
  -6   8   8       11.91       12.20      2.63 o 
  -5   8   8        8.26        1.61      2.07 o 
  -4   8   8        0.69        1.37      2.43 o 
  -1 -10   9       27.05       31.15      4.26 o 
   0 -10   9       13.28       14.16      2.96 o 
   1 -10   9        0.32        1.56      2.02 o 
   2 -10   9       14.64       18.56      3.08 o 
  -2  -9   9       30.46       37.49      4.40 o 
  -1  -9   9      101.78      108.90      7.68 o 
   0  -9   9       68.00       72.47      5.91 o 
   1  -9   9        0.95       -0.63      1.57 o 
   2  -9   9        6.85        5.44      2.49 o 
   3  -9   9       20.24       11.05      2.80 o 
  -3  -8   9       43.16       39.10      4.15 o 
  -2  -8   9       11.33       16.06      2.94 o 
  -1  -8   9       68.18       67.08      5.71 o 
   0  -8   9       91.20      101.41      7.10 o 
   1  -8   9       21.79       20.12      3.09 o 
   2  -8   9        3.20        5.53      1.99 o 
   3  -8   9       95.46       82.04      6.00 o 
   4  -8   9       18.87       14.28      2.90 o 
  -5  -7   9       25.71       27.14      3.61 o 
  -4  -7   9       24.91       26.82      3.24 o 
  -3  -7   9       85.26      117.25      7.47 o 
  -2  -7   9       17.67       17.78      2.90 o 
  -1  -7   9      138.66      156.04      9.37 o 
   0  -7   9      152.29      154.36      9.23 o 
   1  -7   9       24.59       21.65      3.08 o 
   2  -7   9       52.09       48.58      4.37 o 
   3  -7   9      108.64       99.03      6.69 o 
   4  -7   9       34.62       31.07      3.56 o 
  -6  -6   9       59.25       60.95      5.22 o 
  -5  -6   9        0.39        0.93      1.58 o 
  -4  -6   9       27.39       30.26      2.26 o 
  -3  -6   9       28.18       34.73      2.32 o 
  -2  -6   9        4.36        2.16      1.52 o 
  -1  -6   9      472.13      445.42     20.62 o 
   0  -6   9      210.36      184.16     10.34 o 
   1  -6   9       27.97       33.23      3.82 o 
   2  -6   9      187.33      149.63      8.65 o 
   3  -6   9       73.36       71.19      5.30 o 
   4  -6   9       15.98       15.83      2.60 o 
   5  -6   9       17.91       12.33      2.63 o 
  -7  -5   9       33.89       46.78      4.83 o 
  -6  -5   9       38.20       41.51      3.96 o 
  -5  -5   9       48.88       50.19      2.94 o 
  -4  -5   9       67.29       73.25      4.63 o 
  -3  -5   9      132.71      129.56      7.70 o 
  -2  -5   9       16.42       17.59      2.87 o 
  -1  -5   9      243.16      283.70     14.21 o 
   0  -5   9      237.75      228.10     11.94 o 
   1  -5   9        0.76       -1.00      1.33 o 
   2  -5   9       56.81       60.57      3.16 o 
   3  -5   9       93.07       82.56      3.89 o 
   4  -5   9       81.31       67.45      6.49 o 
   5  -5   9       31.31       31.76      4.17 o 
  -7  -4   9       10.09        9.96      2.22 o 
  -6  -4   9       36.88       47.30      2.83 o 
  -5  -4   9      169.20      146.74      5.78 o 
  -4  -4   9      112.57      115.87      9.78 o 
  -3  -4   9      115.61      136.06      9.48 o 
  -2  -4   9      203.89      193.54     10.42 o 
  -1  -4   9      119.93      114.72      7.17 o 
   0  -4   9      161.98      191.61      7.14 o 
   1  -4   9       15.31       12.83      1.49 o 
   2  -4   9       22.37       25.22      2.13 o 
   3  -4   9      126.96      129.65      5.42 o 
   4  -4   9      178.22      178.98     10.06 o 
   5  -4   9       93.62       80.11      6.09 o 
  -8  -3   9       14.29       13.17      2.72 o 
  -7  -3   9       25.10       23.81      3.27 o 
  -6  -3   9       47.68       46.54      2.82 o 
  -5  -3   9       51.84       57.51      6.08 o 
  -4  -3   9       13.68        9.84      1.79 o 
  -3  -3   9        9.30        7.36      2.60 o 
  -2  -3   9        8.22       14.06      1.37 o 
  -1  -3   9      172.92      160.87      8.92 o 
   0  -3   9      198.26      205.32      7.21 o 
   1  -3   9        7.15       11.10      1.48 o 
   2  -3   9      127.66      124.72      5.15 o 
   3  -3   9       82.74       77.79      5.58 o 
   4  -3   9       41.15       52.04      4.72 o 
  -8  -2   9       14.81       15.51      2.82 o 
  -7  -2   9       51.15       58.43      4.13 o 
  -6  -2   9       18.51       20.44      1.87 o 
  -5  -2   9        7.95        5.14      1.10 o 
  -4  -2   9       66.33       81.10      4.65 o 
  -3  -2   9       15.75       21.09      1.64 o 
  -2  -2   9       28.78       34.23      2.15 o 
  -1  -2   9      328.12      383.71     17.59 o 
   0  -2   9      107.62      107.44     11.83 o 
   1  -2   9        0.74        0.63      0.96 o 
   2  -2   9        1.00        0.48      1.27 o 
   3  -2   9        0.66       -1.94      1.94 o 
   4  -2   9        0.33        0.13      1.88 o 
  -8  -1   9       46.74       43.99      4.23 o 
  -7  -1   9       56.19       49.61      2.95 o 
  -6  -1   9       47.81       45.42      2.75 o 
  -5  -1   9      191.48      168.21      6.31 o 
  -4  -1   9      328.84      324.25     10.50 o 
  -3  -1   9        4.04        2.29      0.86 o 
  -2  -1   9      520.57      542.35     16.34 o 
  -1  -1   9      358.16      370.71     11.67 o 
   0  -1   9       25.11       32.00      2.17 o 
   1  -1   9      185.97      205.93      8.07 o 
   2  -1   9       21.76       26.03      3.17 o 
   3  -1   9        9.75        3.33      1.89 o 
   4  -1   9       16.02       14.48      3.29 o 
  -9   0   9        1.86       -1.56      1.56 o 
  -8   0   9      199.92      168.23      9.75 o 
  -7   0   9       55.39       54.72      3.14 o 
  -6   0   9      261.07      245.55      8.57 o 
  -5   0   9      687.78      672.70     20.25 o 
  -4   0   9      110.46       99.98      4.25 o 
  -3   0   9        3.04        5.25      1.87 o 
  -2   0   9       91.82      112.33      7.36 o 
  -1   0   9      219.49      230.96      9.04 o 
   0   0   9       45.41       58.96      3.08 o 
   1   0   9      287.01      305.07     14.56 o 
   2   0   9       73.66       73.22      5.51 o 
   3   0   9        9.47       10.77      2.48 o 
  -9   1   9        1.19        3.01      1.67 o 
  -8   1   9       98.70       81.75      5.73 o 
  -7   1   9       57.53       60.21      4.63 o 
  -6   1   9       64.68       58.94      3.18 o 
  -5   1   9      409.15      383.57     12.38 o 
  -4   1   9       46.33       51.79      2.84 o 
  -3   1   9        0.92        0.24      1.25 o 
  -2   1   9       29.88       43.65      3.98 o 
  -1   1   9       74.86       80.17      2.94 o 
   0   1   9       86.07       99.48      6.23 o 
   1   1   9      122.80      128.57      7.79 o 
   2   1   9       62.94       61.63      5.16 o 
   3   1   9        4.55        3.11      2.64 o 
  -9   2   9       24.25       22.19      3.29 o 
  -8   2   9       42.41       41.14      4.25 o 
  -7   2   9       72.55       70.11      5.17 o 
  -6   2   9       28.78       24.92      3.05 o 
  -5   2   9      203.69      191.10      7.10 o 
  -4   2   9      175.89      153.14      5.91 o 
  -3   2   9       12.02       11.06      1.41 o 
  -2   2   9       53.29       59.31      2.46 o 
  -1   2   9      119.95      128.24      4.18 o 
   0   2   9        1.48        0.21      1.02 o 
   1   2   9       79.04       77.52      5.68 o 
   2   2   9       20.60       21.45      3.29 o 
  -9   3   9       30.67       32.47      3.98 o 
  -8   3   9       53.08       53.88      4.75 o 
  -7   3   9      121.53      126.76      7.85 o 
  -6   3   9       64.96       52.36      4.35 o 
  -5   3   9      596.63      504.63     22.47 o 
  -4   3   9      255.82      254.66     10.81 o 
  -3   3   9      103.18       98.49      4.35 o 
  -2   3   9      193.43      181.85      5.43 o 
  -1   3   9       38.43       48.36      2.99 o 
   0   3   9        7.30        8.34      1.51 o 
   1   3   9       48.34       52.11      4.91 o 
  -9   4   9       21.51       24.73      3.48 o 
  -8   4   9       33.86       32.74      4.12 o 
  -7   4   9       37.55       47.79      4.80 o 
  -6   4   9       12.84       11.95      2.46 o 
  -5   4   9      287.52      246.38     12.75 o 
  -4   4   9      135.23      126.76      7.72 o 
  -3   4   9       90.23       90.16      6.06 o 
  -2   4   9      310.85      296.28     14.56 o 
  -1   4   9       31.06       28.78      2.57 o 
   0   4   9       71.56       77.25      4.22 o 
   1   4   9       41.25       47.97      5.05 o 
  -8   5   9       12.84       18.65      3.26 o 
  -7   5   9       13.71        9.29      2.39 o 
  -6   5   9       15.59       11.94      2.69 o 
  -5   5   9        1.26        0.29      1.61 o 
  -4   5   9       57.79       53.14      4.76 o 
  -3   5   9       24.79       29.77      3.69 o 
  -2   5   9       70.68       68.46      5.43 o 
  -1   5   9       55.96       54.09      4.93 o 
   0   5   9       19.71       16.68      2.22 o 
  -8   6   9       16.45       19.05      3.55 o 
  -7   6   9       25.31       24.48      3.61 o 
  -6   6   9       40.18       35.46      4.24 o 
  -5   6   9        2.19        1.42      1.76 o 
  -4   6   9        3.88        1.65      1.60 o 
  -3   6   9       13.80       13.88      2.81 o 
  -2   6   9       10.95       15.51      3.26 o 
  -6   7   9       33.22       37.78      4.46 o 
  -5   7   9        2.89        0.61      1.86 o 
  -4   7   9        1.10        1.86      1.75 o 
  -2  -9  10       68.77       94.22      7.19 o 
  -1  -9  10       37.90       41.23      4.79 o 
   0  -9  10        6.18        7.42      2.44 o 
   1  -9  10       15.10       11.81      2.60 o 
   2  -9  10        9.53        8.86      2.55 o 
  -3  -8  10        0.57       -1.90      1.90 o 
  -2  -8  10       24.49       22.90      3.55 o 
  -1  -8  10       50.63       52.77      4.99 o 
   0  -8  10       97.71       90.63      6.82 o 
   1  -8  10       68.44       56.69      5.14 o 
   2  -8  10       33.39       38.86      4.43 o 
   3  -8  10        8.88        7.07      2.18 o 
  -5  -7  10       25.02       33.48      3.78 o 
  -4  -7  10       28.87       36.19      4.08 o 
  -3  -7  10       11.15       19.84      3.10 o 
  -2  -7  10       61.10       73.41      6.05 o 
  -1  -7  10       68.77       68.11      5.77 o 
   0  -7  10      223.57      241.03     13.11 o 
   1  -7  10      181.89      196.89     11.27 o 
   2  -7  10       46.95       49.83      4.67 o 
   3  -7  10       18.35       22.89      3.17 o 
  -6  -6  10       16.64       30.25      3.91 o 
  -5  -6  10       17.43       21.35      2.12 o 
  -4  -6  10       40.77       49.16      4.53 o 
  -3  -6  10       18.33       16.75      2.95 o 
  -2  -6  10       46.55       54.33      4.85 o 
  -1  -6  10      113.47      114.40      7.77 o 
   0  -6  10       66.15       68.20      5.57 o 
   1  -6  10      210.20      205.80     11.42 o 
   2  -6  10       46.18       46.41      2.85 o 
   3  -6  10        4.46        4.19      2.35 o 
   4  -6  10       10.52        6.26      1.46 o 
  -6  -5  10       32.62       26.32      3.23 o 
  -5  -5  10       76.14       74.01      3.75 o 
  -4  -5  10       36.39       42.10      2.63 o 
  -3  -5  10        0.55        1.63      1.54 o 
  -2  -5  10       12.78       11.78      2.59 o 
  -1  -5  10        3.72        0.18      1.56 o 
   0  -5  10        4.46        2.59      1.63 o 
   1  -5  10      136.13      136.34      8.41 o 
   2  -5  10       44.30       45.30      2.82 o 
   3  -5  10       27.69       31.98      2.52 o 
   4  -5  10       23.10       19.35      3.41 o 
  -7  -4  10        2.66        2.04      1.51 o 
  -6  -4  10      151.52      162.28      6.51 o 
  -5  -4  10      105.48      106.26      4.71 o 
  -4  -4  10       23.08       20.50      1.89 o 
  -3  -4  10      176.90      199.48     10.91 o 
  -2  -4  10       10.28       11.27      2.26 o 
  -1  -4  10       11.28       16.91      2.77 o 
   0  -4  10      101.44      121.80      7.67 o 
   1  -4  10       74.81       84.11      4.02 o 
   2  -4  10       28.62       30.37      2.87 o 
   3  -4  10       31.12       39.38      2.83 o 
   4  -4  10        5.36        7.25      2.62 o 
  -7  -3  10        2.73        2.04      1.24 o 
  -6  -3  10       82.09       73.68      3.77 o 
  -5  -3  10       63.11       65.47      3.41 o 
  -4  -3  10       18.14       20.18      1.97 o 
  -3  -3  10      561.54      518.60     15.84 o 
  -2  -3  10       70.62       88.99      6.13 o 
  -1  -3  10       23.08       24.94      3.14 o 
   0  -3  10      269.40      268.83     13.45 o 
   1  -3  10       62.14       76.73      3.82 o 
   2  -3  10       30.94       38.77      4.76 o 
   3  -3  10        8.60        7.42      2.39 o 
   4  -3  10        1.27        1.77      2.32 o 
  -8  -2  10        1.77        0.35      2.73 o 
  -7  -2  10        7.68        6.80      1.35 o 
  -6  -2  10       28.53       37.26      2.54 o 
  -5  -2  10       94.79       73.13      7.04 o 
  -4  -2  10      138.62      144.00      5.54 o 
  -3  -2  10      306.71      312.10     10.26 o 
  -2  -2  10       79.69       74.13      5.31 o 
  -1  -2  10        6.57       14.02      2.49 o 
   0  -2  10       74.83       88.14      5.13 o 
   1  -2  10       23.82       23.84      2.28 o 
   2  -2  10       32.80       36.07      4.01 o 
   3  -2  10        6.57        8.42      2.54 o 
  -8  -1  10       15.47       14.18      2.60 o 
  -7  -1  10       52.23       51.55      3.12 o 
  -6  -1  10       94.76       86.07      3.34 o 
  -5  -1  10       36.70       41.92      2.60 o 
  -4  -1  10      122.95      109.26      4.58 o 
  -3  -1  10      175.24      182.87      6.65 o 
  -2  -1  10       66.87       75.90      3.57 o 
  -1  -1  10        0.70        1.60      1.17 o 
   0  -1  10      124.28      131.23      5.30 o 
   1  -1  10       35.95       34.81      3.79 o 
   2  -1  10        6.55        9.27      2.30 o 
   3  -1  10       23.62       25.34      3.65 o 
  -8   0  10      122.17      124.47      7.65 o 
  -7   0  10       60.30       56.32      5.61 o 
  -6   0  10      250.43      224.09      8.18 o 
  -5   0  10       36.47       32.59      2.29 o 
  -4   0  10        5.93        6.14      1.19 o 
  -3   0  10      288.20      259.87      8.88 o 
  -2   0  10       96.17      122.68      8.15 o 
  -1   0  10        2.68        4.61      1.15 o 
   0   0  10      350.90      386.45     12.50 o 
   1   0  10       88.89       92.60      6.32 o 
   2   0  10        3.07       -0.37      1.77 o 
  -9   1  10       77.92       71.18      5.63 o 
  -8   1  10       77.03       68.96      5.34 o 
  -7   1  10       62.32       63.97      4.86 o 
  -6   1  10      276.32      289.99     10.10 o 
  -5   1  10       56.24       47.36      2.81 o 
  -4   1  10      193.55      171.87      6.55 o 
  -3   1  10      162.23      172.41      6.56 o 
  -2   1  10       73.30       70.89      3.55 o 
  -1   1  10       63.38       79.57      3.78 o 
   0   1  10       84.50       95.52      6.31 o 
   1   1  10       78.69       86.00      6.17 o 
   2   1  10       18.45       17.60      3.28 o 
  -9   2  10        0.56       -0.37      1.35 o 
  -8   2  10       21.66       26.55      3.45 o 
  -7   2  10       73.94       68.51      5.22 o 
  -6   2  10      123.54      109.00      5.00 o 
  -5   2  10       46.39       53.67      3.11 o 
  -4   2  10      263.52      235.07     11.45 o 
  -3   2  10      139.66      129.23      5.35 o 
  -2   2  10       17.74       25.05      2.18 o 
  -1   2  10      144.30      161.74      6.32 o 
   0   2  10       40.49       43.54      4.10 o 
   1   2  10       61.10       62.83      5.26 o 
  -8   3  10        9.96        6.79      2.11 o 
  -7   3  10       55.47       49.68      4.56 o 
  -6   3  10       52.83       40.58      3.82 o 
  -5   3  10       82.10       71.93      5.37 o 
  -4   3  10       77.27       87.42      4.22 o 
  -3   3  10      105.37      100.00      4.50 o 
  -2   3  10       33.31       37.76      2.53 o 
  -1   3  10       44.43       59.95      3.44 o 
   0   3  10       55.37       52.68      4.76 o 
  -8   4  10        6.10        4.16      2.08 o 
  -7   4  10       15.65       13.62      2.71 o 
  -6   4  10       13.66       17.54      2.87 o 
  -5   4  10       82.92       75.30      5.76 o 
  -4   4  10       53.56       52.26      4.58 o 
  -3   4  10       39.52       42.46      4.01 o 
  -2   4  10       21.23       21.19      3.15 o 
  -1   4  10       16.03       15.42      2.00 o 
  -8   5  10        4.56        5.50      1.99 o 
  -7   5  10       46.44       48.72      5.09 o 
  -6   5  10        0.43       -1.65      1.65 o 
  -5   5  10        9.73       14.95      3.06 o 
  -4   5  10       31.86       27.62      3.68 o 
  -3   5  10        2.86        5.64      2.31 o 
  -2   5  10        0.35       -1.77      1.77 o 
  -6   6  10        0.54        2.25      2.20 o 
  -5   6  10        8.22        9.33      2.26 o 
  -4   6  10       39.04       48.85      5.00 o 
  -3  -8  11       17.69       25.57      3.98 o 
  -2  -8  11       27.93       32.31      4.40 o 
  -1  -8  11       35.98       48.84      5.58 o 
   0  -8  11       29.65       39.58      4.77 o 
   1  -8  11       34.78       29.54      4.26 o 
   2  -8  11       48.10       55.39      5.77 o 
  -3  -7  11       20.48       19.76      3.27 o 
  -2  -7  11        6.90       14.12      3.51 o 
  -1  -7  11       23.68       25.54      3.88 o 
   0  -7  11       20.15       26.93      3.79 o 
   1  -7  11        4.87        7.33      2.55 o 
   2  -7  11       55.23       53.74      4.94 o 
  -5  -6  11       15.34       13.01      3.04 o 
  -4  -6  11      112.70      135.35      8.72 o 
  -3  -6  11       17.20       12.00      2.48 o 
  -2  -6  11       11.69       16.61      2.92 o 
  -1  -6  11        5.45        7.60      2.41 o 
   0  -6  11        5.41        6.37      2.09 o 
   1  -6  11       34.97       38.49      4.52 o 
   2  -6  11       52.15       59.19      5.23 o 
   3  -6  11       18.50       16.75      2.08 o 
  -6  -5  11        1.00        3.88      2.11 o 
  -5  -5  11        7.11        6.11      1.27 o 
  -4  -5  11       70.00       64.48      5.32 o 
  -3  -5  11        5.96       -0.78      1.53 o 
  -2  -5  11       36.42       41.54      4.51 o 
  -1  -5  11       25.47       28.85      3.66 o 
   0  -5  11       10.98       17.95      2.86 o 
   1  -5  11       98.46       91.92      6.82 o 
   2  -5  11       80.48       80.50      6.09 o 
   3  -5  11       18.43       18.66      2.14 o 
  -6  -4  11       14.64       13.21      2.41 o 
  -5  -4  11       14.79       18.87      1.88 o 
  -4  -4  11      206.26      195.36     11.08 o 
  -3  -4  11       51.18       51.49      4.68 o 
  -2  -4  11       23.68       36.44      4.07 o 
  -1  -4  11       81.85       71.09      5.69 o 
   0  -4  11        9.11       12.13      2.57 o 
   1  -4  11       13.95       19.76      3.19 o 
   2  -4  11       59.69       66.01      3.73 o 
   3  -4  11       66.68       77.57      5.88 o 
  -7  -3  11       32.36       33.84      3.70 o 
  -6  -3  11       35.46       36.52      2.73 o 
  -5  -3  11       35.31       33.89      2.46 o 
  -4  -3  11      321.43      330.38     10.96 o 
  -3  -3  11      219.24      206.13     11.21 o 
  -2  -3  11       25.76       29.68      3.71 o 
  -1  -3  11      125.77      134.82      8.32 o 
   0  -3  11        0.62       -0.32      1.26 o 
   1  -3  11        5.13        2.07      1.60 o 
   2  -3  11       55.63       55.18      4.63 o 
   3  -3  11       53.28       60.11      5.14 o 
  -7  -2  11       64.70       62.13      3.93 o 
  -6  -2  11       18.41       18.07      1.59 o 
  -5  -2  11       80.91       78.60      3.84 o 
  -4  -2  11      115.73      105.07      4.60 o 
  -3  -2  11       51.85       62.23      5.03 o 
  -2  -2  11       61.56       54.43      4.61 o 
  -1  -2  11       91.61      107.15      7.07 o 
   0  -2  11        0.50       -1.11      1.40 o 
   1  -2  11       17.22       18.53      2.04 o 
   2  -2  11       64.78       64.35      5.27 o 
  -8  -1  11      119.21      123.20      4.56 o 
  -7  -1  11       62.02       56.69      3.27 o 
  -6  -1  11       10.07        8.25      1.41 o 
  -5  -1  11      171.85      172.98      6.71 o 
  -4  -1  11       67.84       65.55      3.38 o 
  -3  -1  11      108.60      102.88      4.50 o 
  -2  -1  11      168.11      196.57     10.70 o 
  -1  -1  11      102.79      110.19      7.12 o 
   0  -1  11       25.52       33.60      3.73 o 
   1  -1  11        5.85        6.13      2.25 o 
   2  -1  11       13.24       20.64      3.17 o 
  -8   0  11       64.82       62.91      5.14 o 
  -7   0  11       52.94       49.00      3.12 o 
  -6   0  11       32.02       31.92      2.52 o 
  -5   0  11      158.11      142.67      5.89 o 
  -4   0  11       53.53       59.25      3.30 o 
  -3   0  11      215.62      216.64      7.93 o 
  -2   0  11      248.97      247.59     12.61 o 
  -1   0  11      128.43      140.39      8.16 o 
   0   0  11      184.61      193.08     10.34 o 
   1   0  11       22.49       30.34      3.89 o 
  -8   1  11       25.85       29.70      3.69 o 
  -7   1  11       16.16       11.47      1.81 o 
  -6   1  11       71.81       62.55      3.97 o 
  -5   1  11       58.50       59.44      3.91 o 
  -4   1  11       23.09       20.79      2.09 o 
  -3   1  11       37.32       55.46      5.23 o 
  -2   1  11      113.96      114.40      7.17 o 
   0   1  11      137.76      165.60      9.37 o 
   1   1  11       65.67       65.05      5.40 o 
  -8   2  11       16.49       16.38      2.86 o 
  -7   2  11        0.51        3.98      1.89 o 
  -6   2  11       21.16       13.02      1.79 o 
  -5   2  11       85.66       95.08      7.33 o 
  -4   2  11        9.92       19.03      2.11 o 
  -3   2  11        0.84        0.94      0.98 o 
  -2   2  11       58.92       62.42      4.83 o 
  -8   3  11       52.76       41.96      4.47 o 
  -7   3  11        0.60       -1.51      1.61 o 
  -6   3  11       65.40       61.14      5.11 o 
  -5   3  11      114.97      122.99      7.89 o 
  -4   3  11       17.71       22.91      2.20 o 
  -3   3  11        5.65        4.94      1.38 o 
  -2   3  11       15.38        9.08      2.35 o 
  -1   3  11        3.68        1.46      1.99 o 
  -7   4  11        0.78        0.45      1.79 o 
  -6   4  11      107.59       93.19      7.00 o 
  -5   4  11       83.75       80.46      6.24 o 
  -4   4  11       19.76       16.06      2.90 o 
  -3   4  11       49.23       41.74      4.03 o 
  -2   4  11        6.73        8.82      2.71 o 
  -6   5  11        3.09        2.91      2.06 o 
  -5   5  11       40.79       41.73      4.63 o 
  -4   5  11       13.84        8.58      2.71 o 
  -3  -7  12       16.55       16.51      3.18 o 
  -2  -7  12       38.00       39.66      4.85 o 
  -1  -7  12       40.05       47.81      5.25 o 
   0  -7  12        0.30        5.62      2.49 o 
   1  -7  12        9.03        3.55      2.66 o 
  -4  -6  12        1.41        0.98      1.93 o 
  -3  -6  12       21.89       26.32      4.20 o 
  -2  -6  12       70.01       73.35      6.19 o 
  -1  -6  12       70.83       73.67      6.28 o 
   0  -6  12       33.07       33.37      4.31 o 
   1  -6  12       21.36       25.96      3.96 o 
  -5  -5  12       19.85       19.26      3.27 o 
  -4  -5  12        0.38       -1.19      1.91 o 
  -3  -5  12       34.02       45.06      4.94 o 
  -2  -5  12      126.47      133.92      8.88 o 
  -1  -5  12       19.21       19.02      3.23 o 
   0  -5  12       54.01       55.21      5.20 o 
   1  -5  12       18.48       15.28      3.33 o 
  -6  -4  12       79.40       82.54      4.32 o 
  -5  -4  12       61.36       59.70      5.16 o 
  -4  -4  12       20.87       25.56      3.60 o 
  -3  -4  12       15.41       16.96      3.09 o 
  -2  -4  12       46.44       48.60      4.99 o 
  -1  -4  12        6.75        8.58      2.50 o 
   0  -4  12       11.37       14.78      2.86 o 
   1  -4  12       18.47       27.14      3.63 o 
  -6  -3  12      144.64      142.34      5.30 o 
  -5  -3  12       68.65       70.70      3.68 o 
  -4  -3  12      240.29      231.98     12.70 o 
  -3  -3  12       63.92       74.64      5.96 o 
  -2  -3  12       53.84       57.46      5.00 o 
  -1  -3  12       82.26       93.31      6.82 o 
   0  -3  12       18.81       21.42      3.32 o 
   1  -3  12       25.37       29.13      3.59 o 
  -7  -2  12       40.13       41.15      3.14 o 
  -6  -2  12       83.35       77.66      4.10 o 
  -5  -2  12       14.00       12.69      2.30 o 
  -4  -2  12      212.59      196.05     11.11 o 
  -3  -2  12      132.75      121.77      8.00 o 
  -2  -2  12      112.20      120.04      7.88 o 
  -1  -2  12      109.33      116.48      7.58 o 
   0  -2  12       51.29       56.35      4.83 o 
  -7  -1  12        2.59        2.67      1.34 o 
  -6  -1  12       31.79       35.87      5.57 o 
  -5  -1  12        5.62        6.34      1.46 o 
  -4  -1  12       39.46       34.50      4.15 o 
  -3  -1  12      127.10      136.91      8.51 o 
  -2  -1  12       32.42       33.53      3.88 o 
  -1  -1  12       51.04       59.18      4.84 o 
  -7   0  12       13.12       10.02      1.67 o 
  -6   0  12        7.20        5.54      1.25 o 
  -5   0  12        0.98       -0.72      1.00 o 
  -4   0  12       48.35       50.12      3.14 o 
  -3   0  12      124.77      134.44      8.45 o 
  -2   0  12        8.16        9.27      2.18 o 
  -7   1  12       90.47       87.20      4.63 o 
  -6   1  12       16.28       10.90      5.06 o 
  -5   1  12        0.54        0.32      1.86 o 
  -4   1  12       69.82       79.09      4.22 o 
  -3   1  12      108.12      110.10      7.43 o 
  -2   1  12        5.71        8.59      2.40 o 
  -7   2  12      132.10      127.34      8.34 o 
  -6   2  12       21.70       23.94      2.73 o 
  -5   2  12       16.77       15.82      2.10 o 
  -4   2  12       29.23       33.83      3.31 o 
  -3   2  12       32.28       33.87      3.93 o 
  -6   3  12        5.60        2.21      2.41 o 
  -5   3  12        2.68        2.03      2.18 o 
  -4   3  12       12.11        6.93      2.34 o 
  -3   3  12       12.71       11.81      2.45 o 
  -2  -6  13       52.86       65.24      6.04 o 
  -1  -6  13       43.54       44.22      4.93 o 
  -4  -5  13       30.80       40.44      4.86 o 
  -3  -5  13       71.60       69.56      6.04 o 
  -2  -5  13       37.96       42.99      4.99 o 
  -1  -5  13       49.01       59.94      6.09 o 
   0  -5  13       68.41       73.67      6.33 o 
  -5  -4  13       61.72       67.69      5.94 o 
  -4  -4  13        8.09        7.74      2.49 o 
  -3  -4  13       50.55       57.21      5.32 o 
  -2  -4  13       31.83       41.05      4.84 o 
  -1  -4  13       44.08       58.29      5.80 o 
   0  -4  13       93.68      111.62      7.89 o 
  -5  -3  13       95.10       90.67      6.97 o 
  -4  -3  13       41.70       43.98      4.83 o 
  -3  -3  13        6.31        5.41      1.93 o 
  -2  -3  13       57.36       64.16      5.65 o 
  -1  -3  13       23.59       26.60      3.71 o 
   0  -3  13       34.99       39.15      4.46 o 
  -6  -2  13        0.44        0.18      1.30 o 
  -5  -2  13       48.32       50.09      5.20 o 
  -4  -2  13       62.36       66.76      5.76 o 
  -3  -2  13        4.87        6.68      2.40 o 
  -2  -2  13       72.21       77.34      6.11 o 
  -1  -2  13       21.82       31.95      4.01 o 
  -6  -1  13        3.35        2.44      3.22 o 
  -5  -1  13       10.12        8.60      2.62 o 
  -4  -1  13       26.39       18.69      3.18 o 
  -3  -1  13       28.53       35.46      4.24 o 
  -2  -1  13       56.11       71.43      5.74 o 
  -1  -1  13       15.90       18.39      3.01 o 
  -6   0  13       40.78       42.86      3.33 o 
  -5   0  13       12.97       10.63      1.83 o 
  -4   0  13       55.22       63.26      5.60 o 
  -3   0  13       40.06       49.20      5.16 o 
  -2   0  13       53.52       63.84      5.40 o 
  -6   1  13       27.47       33.70      2.97 o 
  -5   1  13        5.49        2.70      2.47 o 
  -4   1  13       15.03       11.02      3.01 o 
                                                 
